# Supplementary material for: Wolbachia detection in Aedes aegypti using MALDI-TOF MS coupled to artificial intelligence
Source: Sci Rep. 2021 Nov 1;11:21355. doi: 10.1038/s41598-021-00888-1 (PMC8560810; doi:10.1038/s41598-021-00888-1)
Supplement: Supplementary file 2 — Supplementary Information 2. [file 41598_2021_888_MOESM2_ESM.csv]

Supplementary Table S1: Raw data
Variables names	description
mosquito_ID	unique identifier per mosquito
spot_ID	unique identifier per mosquito and per deposit spot on MALDI-TOF plate
body_part	part of the body analysed
replicate	replica per mosquito and per body part
catch_date	date of capture in the field or sampling in laboratory
country	country of capture
city	city of capture
district_strain	district of capture or name of mosquito strain
generation	rearing generation (F0 for field-caught mosquitoes; F2 to F13 for insectarium-bred mosquitoes)
source	mosquitoes from rearing or BG traps
genus	morphological identification result
species	morphological identification result
sex	F for female; M for male
MALDI_date	date of MALDI-TOF experiment
Pic_4073Da	presence of a visible peak at 4073Da and with intensity > 2000 a.u in the MALDI-TOT spectrum
MALDI_result	same variable as the previous one but in characters
MSP1_lab	species and infection status of the closest reference spectrum in the identification database (references created in this study on laboratory mosquitoes)
Score1_lab	score associated with MSP1
MSP2_lab	species and infection status of the second closest reference spectrum in the identification database (reference spectra created in this study on laboratory mosquitoes)
Score2_lab	score associated with MSP2
MSP1_field	species and infection status of the closest reference spectrum in the local identification database (reference spectra created in Rakotonirina et al, 2020)
Score1_field	score associated with MSP1
MSP2_field	species and infection status of the second closest reference spectrum in the local identification database (reference spectra created in Rakotonirina et al, 2020)
Score2_field	score associated with MSP2
DNA_concentration	DNA concentration determined by NanoDrop spectrometer
260/280	ratio 260 nm / 280 nm obtained by NanoDrop
260/230	ratio 260 nm / 230 nm obtained by NanoDrop
qPCR_result	infection status determined by qPCR
Ct_RPS17	Ct for the rps17 gene, a household gene of Ae. aegypti
Ct_WSP	Ct for the WSP gene, specific to Wolbachia
Wolbachia_density	Wolbachia density determined by LightCycler 480 software
LAMP_Result	result of the LAMP
CNN_thorax	result of the convolutional neural network on the MALDI-TOF spectra obtained on the thorax
CNN_legs	result of the convolutional neural network on the MALDI-TOF spectra obtained on the legs
mosquito_ID	spot_ID	body_part	replicate	catch_date	country	city	district_strain	generation	source	genus	species	sex	MALDI_date	Pic_4073Da	MALDI_result	MSP1_lab	Score1_lab	MSP2_lab	Score2_lab	MSP1_field	Score1_field	MSP2_field	Score2_field	DNA_concentration	260/280	260/230	qPCR_result	Ct_RPS17	Ct_WSP	Wolbachia_density	LAMP_Result	CNN_thorax	CNN_legs
wMel_001	wMel_001_l_a	legs	a	02/12/2019	NC	Noumea	Brood stock	F13	rearing	Aedes	aegypti	F	03/12/2019	1	wMel	Ae. aegypti wMel	2.36	Ae. aegypti wMel	2.36	Ae. aegypti WT	2.05	Ae. aegypti WT	2.05	12.9	1.66	1.28	wMel	24.99	20.72	19.25	NA	NA	WT
wMel_001	wMel_001_l_b	legs	b	02/12/2019	NC	Noumea	Brood stock	F13	rearing	Aedes	aegypti	F	03/12/2019	1	wMel	Ae. aegypti wMel	2.39	Ae. aegypti wMel	2.33	Ae. aegypti WT	2.1	Ae. aegypti WT	2.09	12.9	1.66	1.28	wMel	24.99	20.72	19.25	NA	NA	WT
wMel_002	wMel_002_l_a	legs	a	02/12/2019	NC	Noumea	Brood stock	F13	rearing	Aedes	aegypti	F	03/12/2019	1	wMel	Ae. aegypti wMel	2.26	Ae. aegypti wMel	2.19	Ae. aegypti WT	2.16	Ae. aegypti WT	2.11	68.1	2	1.41	wMel	24.84	20.44	21.16	NA	NA	WT
wMel_002	wMel_002_l_b	legs	b	02/12/2019	NC	Noumea	Brood stock	F13	rearing	Aedes	aegypti	F	03/12/2019	1	wMel	Ae. aegypti wMel	2.13	Ae. aegypti wMel	2.12	Ae. aegypti WT	2.05	Ae. aegypti WT	2.02	68.1	2	1.41	wMel	24.84	20.44	21.16	NA	NA	wMel
wMel_003	wMel_003_l_a	legs	a	02/12/2019	NC	Noumea	Brood stock	F13	rearing	Aedes	aegypti	F	03/12/2019	1	wMel	Ae. aegypti wMel	2.41	Ae. aegypti wMel	2.41	Ae. aegypti WT	1.92	Ae. aegypti WT	1.89	42.4	2.01	1.45	wMel	24.99	20.47	22.96	NA	NA	WT
wMel_003	wMel_003_l_b	legs	b	02/12/2019	NC	Noumea	Brood stock	F13	rearing	Aedes	aegypti	F	03/12/2019	1	wMel	Ae. aegypti wMel	2.43	Ae. aegypti wMel	2.42	Ae. aegypti WT	2.1	Ae. aegypti WT	2.03	42.4	2.01	1.45	wMel	24.99	20.47	22.96	NA	NA	WT
wMel_004	wMel_004_l_a	legs	a	02/12/2019	NC	Noumea	Brood stock	F13	rearing	Aedes	aegypti	F	03/12/2019	1	wMel	Ae. aegypti WT	2.45	Ae. aegypti WT	2.38	Ae. aegypti WT	2.15	Ae. aegypti WT	2.12	37	2.08	1.99	wMel	25.3	20.62	25.67	NA	NA	WT
wMel_004	wMel_004_l_b	legs	b	02/12/2019	NC	Noumea	Brood stock	F13	rearing	Aedes	aegypti	F	03/12/2019	1	wMel	Ae. aegypti WT	2.48	Ae. aegypti WT	2.38	Ae. aegypti WT	2.11	Ae. aegypti WT	2.1	37	2.08	1.99	wMel	25.3	20.62	25.67	NA	NA	WT
wMel_005	wMel_005_l_a	legs	a	02/12/2019	NC	Noumea	Brood stock	F13	rearing	Aedes	aegypti	F	03/12/2019	1	wMel	Ae. aegypti wMel	2.13	Ae. aegypti wMel	2.12	Ae. aegypti WT	2.04	Ae. aegypti WT	1.79	54.3	2.03	1.68	wMel	25.11	20.72	20.99	NA	NA	wMel
wMel_005	wMel_005_l_b	legs	b	02/12/2019	NC	Noumea	Brood stock	F13	rearing	Aedes	aegypti	F	03/12/2019	1	wMel	Ae. aegypti WT	2.33	Ae. aegypti wMel	2.32	Ae. aegypti WT	2.19	Ae. aegypti WT	2.19	54.3	2.03	1.68	wMel	25.11	20.72	20.99	NA	NA	wMel
wMel_006	wMel_006_l_a	legs	a	02/12/2019	NC	Noumea	Brood stock	F13	rearing	Aedes	aegypti	F	03/12/2019	1	wMel	Ae. aegypti wMel	2.26	Ae. aegypti wMel	2.24	Ae. aegypti WT	2.42	Ae. aegypti WT	2.22	29.4	2.01	1.69	wMel	24.57	19.52	33.15	NA	NA	WT
wMel_006	wMel_006_l_b	legs	b	02/12/2019	NC	Noumea	Brood stock	F13	rearing	Aedes	aegypti	F	03/12/2019	1	wMel	Ae. aegypti wMel	2.35	Ae. aegypti wMel	2.3	Ae. aegypti WT	2.35	Ae. aegypti WT	2.3	29.4	2.01	1.69	wMel	24.57	19.52	33.15	NA	NA	WT
wMel_007	wMel_007_l_a	legs	a	02/12/2019	NC	Noumea	Brood stock	F13	rearing	Aedes	aegypti	F	03/12/2019	1	wMel	Ae. aegypti WT	2.38	Ae. aegypti wMel	2.33	Ae. aegypti WT	2.26	Ae. aegypti WT	2.25	56.2	2.13	1.88	wMel	25.07	20.35	26.43	NA	NA	WT
wMel_007	wMel_007_l_b	legs	b	02/12/2019	NC	Noumea	Brood stock	F13	rearing	Aedes	aegypti	F	03/12/2019	1	wMel	Ae. aegypti wMel	2.39	Ae. aegypti wMel	2.36	Ae. aegypti WT	2.15	Ae. aegypti WT	2.15	56.2	2.13	1.88	wMel	25.07	20.35	26.43	NA	NA	WT
wMel_008	wMel_008_l_a	legs	a	02/12/2019	NC	Noumea	Brood stock	F13	rearing	Aedes	aegypti	F	03/12/2019	1	wMel	Ae. aegypti wMel	2.29	Ae. aegypti wMel	2.24	Ae. aegypti WT	2.23	Ae. aegypti WT	2.17	22.8	1.92	1.27	wMel	25.97	23.19	6.85	NA	NA	WT
wMel_008	wMel_008_l_b	legs	b	02/12/2019	NC	Noumea	Brood stock	F13	rearing	Aedes	aegypti	F	03/12/2019	1	wMel	Ae. aegypti wMel	2.25	Ae. aegypti wMel	2.23	Ae. aegypti WT	2.06	Ae. aegypti WT	2.01	22.8	1.92	1.27	wMel	25.97	23.19	6.85	NA	NA	WT
wMel_009	wMel_009_l_a	legs	a	02/12/2019	NC	Noumea	Brood stock	F13	rearing	Aedes	aegypti	F	03/12/2019	1	wMel	Ae. aegypti wMel	2.48	Ae. aegypti WT	2.43	Ae. aegypti WT	2.19	Ae. aegypti WT	2.19	39	2.05	1.92	wMel	25.15	20.83	19.95	NA	NA	WT
wMel_009	wMel_009_l_b	legs	b	02/12/2019	NC	Noumea	Brood stock	F13	rearing	Aedes	aegypti	F	03/12/2019	1	wMel	Ae. aegypti wMel	2.48	Ae. aegypti WT	2.45	Ae. aegypti WT	2.09	Ae. aegypti WT	2.06	39	2.05	1.92	wMel	25.15	20.83	19.95	NA	NA	WT
wMel_010	wMel_010_l_a	legs	a	02/12/2019	NC	Noumea	Brood stock	F13	rearing	Aedes	aegypti	F	03/12/2019	1	wMel	Ae. aegypti wMel	2.31	Ae. aegypti wMel	2.3	Ae. aegypti WT	2.1	Ae. aegypti WT	2.08	24	2.08	1.6	wMel	25.75	21.35	21.14	NA	NA	WT
wMel_010	wMel_010_l_b	legs	b	02/12/2019	NC	Noumea	Brood stock	F13	rearing	Aedes	aegypti	F	03/12/2019	1	wMel	Ae. aegypti WT	2.35	Ae. aegypti WT	2.19	Ae. aegypti WT	2.13	Ae. aegypti WT	2.13	24	2.08	1.6	wMel	25.75	21.35	21.14	NA	NA	WT
wMel_011	wMel_011_l_a	legs	a	02/12/2019	NC	Noumea	Brood stock	F13	rearing	Aedes	aegypti	F	03/12/2019	1	wMel	Ae. aegypti wMel	2.36	Ae. aegypti WT	2.31	Ae. aegypti WT	2.2	Ae. aegypti WT	2.17	39.5	2.07	1.63	wMel	24.64	20.16	22.28	NA	NA	WT
wMel_011	wMel_011_l_b	legs	b	02/12/2019	NC	Noumea	Brood stock	F13	rearing	Aedes	aegypti	F	03/12/2019	1	wMel	Ae. aegypti WT	2.28	Ae. aegypti wMel	2.23	Ae. aegypti WT	2.2	Ae. aegypti WT	2.09	39.5	2.07	1.63	wMel	24.64	20.16	22.28	NA	NA	WT
wMel_012	wMel_012_l_a	legs	a	02/12/2019	NC	Noumea	Brood stock	F13	rearing	Aedes	aegypti	F	03/12/2019	1	wMel	Ae. aegypti wMel	2.55	Ae. aegypti wMel	2.53	Ae. aegypti WT	2.21	Ae. aegypti WT	2.19	42.7	2.06	1.63	wMel	24.77	20.21	23.71	NA	NA	WT
wMel_012	wMel_012_l_b	legs	b	02/12/2019	NC	Noumea	Brood stock	F13	rearing	Aedes	aegypti	F	03/12/2019	1	wMel	Ae. aegypti wMel	2.41	Ae. aegypti wMel	2.35	Ae. aegypti WT	2.26	Ae. aegypti WT	2.11	42.7	2.06	1.63	wMel	24.77	20.21	23.71	NA	NA	WT
wMel_013	wMel_013_l_a	legs	a	02/12/2019	NC	Noumea	Brood stock	F13	rearing	Aedes	aegypti	F	03/12/2019	1	wMel	Ae. aegypti WT	2.36	Ae. aegypti WT	2.28	Ae. aegypti WT	2.22	Ae. aegypti WT	2.12	43.5	1.97	1.48	wMel	24.4	20.02	18.73	NA	NA	WT
wMel_013	wMel_013_l_b	legs	b	02/12/2019	NC	Noumea	Brood stock	F13	rearing	Aedes	aegypti	F	03/12/2019	1	wMel	Ae. aegypti wMel	2.49	Ae. aegypti WT	2.47	Ae. aegypti WT	2.28	Ae. aegypti WT	2.2	43.5	1.97	1.48	wMel	24.4	20.02	18.73	NA	NA	WT
wMel_014	wMel_014_l_a	legs	a	02/12/2019	NC	Noumea	Brood stock	F13	rearing	Aedes	aegypti	F	03/12/2019	1	wMel	Ae. aegypti wMel	2.31	Ae. aegypti wMel	2.26	Ae. aegypti WT	2.1	Ae. aegypti WT	2.06	48.1	2.18	2.15	wMel	25.13	20.25	29.59	NA	NA	wMel
wMel_014	wMel_014_l_b	legs	b	02/12/2019	NC	Noumea	Brood stock	F13	rearing	Aedes	aegypti	F	03/12/2019	1	wMel	Ae. aegypti wMel	2.33	Ae. aegypti wMel	2.25	Ae. aegypti WT	2.13	Ae. aegypti WT	2.03	48.1	2.18	2.15	wMel	25.13	20.25	29.59	NA	NA	wMel
wMel_015	wMel_015_l_a	legs	a	02/12/2019	NC	Noumea	Brood stock	F13	rearing	Aedes	aegypti	F	03/12/2019	1	wMel	Ae. aegypti wMel	2.29	Ae. aegypti wMel	2.29	Ae. aegypti WT	2.1	Ae. aegypti WT	2.06	30.4	2.05	1.85	wMel	25.45	21.03	21.47	NA	NA	WT
wMel_015	wMel_015_l_b	legs	b	02/12/2019	NC	Noumea	Brood stock	F13	rearing	Aedes	aegypti	F	03/12/2019	1	wMel	Ae. aegypti wMel	2.16	Ae. aegypti wMel	2.1	Ae. aegypti WT	1.85	Ae. aegypti WT	1.77	30.4	2.05	1.85	wMel	25.45	21.03	21.47	NA	NA	WT
wMel_016	wMel_016_l_a	legs	a	02/12/2019	NC	Noumea	Brood stock	F13	rearing	Aedes	aegypti	F	04/12/2019	1	wMel	Ae. aegypti wMel	2.33	Ae. aegypti wMel	2.18	Ae. aegypti WT	1.95	Ae. aegypti WT	1.76	33.1	2.09	3.2	wMel	25.64	23.68	3.88	NA	NA	wMel
wMel_016	wMel_016_l_b	legs	b	02/12/2019	NC	Noumea	Brood stock	F13	rearing	Aedes	aegypti	F	04/12/2019	1	wMel	Ae. aegypti wMel	2.33	Ae. aegypti wMel	2.33	Ae. aegypti WT	2.15	Ae. aegypti WT	2.02	33.1	2.09	3.2	wMel	25.64	23.68	3.88	NA	NA	WT
wMel_017	wMel_017_l_a	legs	a	02/12/2019	NC	Noumea	Brood stock	F13	rearing	Aedes	aegypti	F	04/12/2019	1	wMel	Ae. aegypti wMel	2.44	Ae. aegypti wMel	2.39	Ae. aegypti WT	2.17	Ae. aegypti WT	2.11	49.2	2.02	1.89	wMel	25.2	22.34	7.27	NA	NA	WT
wMel_017	wMel_017_l_b	legs	b	02/12/2019	NC	Noumea	Brood stock	F13	rearing	Aedes	aegypti	F	04/12/2019	1	wMel	Ae. aegypti wMel	2.14	Ae. aegypti wMel	2.14	Ae. aegypti WT	1.96	Ae. aegypti WT	1.92	49.2	2.02	1.89	wMel	25.2	22.34	7.27	NA	NA	WT
wMel_018	wMel_018_l_a	legs	a	02/12/2019	NC	Noumea	Brood stock	F13	rearing	Aedes	aegypti	F	04/12/2019	1	wMel	Ae. aegypti WT	2.27	Ae. aegypti WT	2.23	Ae. aegypti WT	2.07	Ae. aegypti WT	2.04	14.4	1.95	6.64	wMel	25.74	23.28	5.47	NA	NA	WT
wMel_018	wMel_018_l_b	legs	b	02/12/2019	NC	Noumea	Brood stock	F13	rearing	Aedes	aegypti	F	04/12/2019	1	wMel	Ae. aegypti WT	2.38	Ae. aegypti wMel	2.28	Ae. aegypti WT	2.33	Ae. aegypti WT	2.21	14.4	1.95	6.64	wMel	25.74	23.28	5.47	NA	NA	WT
wMel_019	wMel_019_l_a	legs	a	02/12/2019	NC	Noumea	Brood stock	F13	rearing	Aedes	aegypti	F	04/12/2019	1	wMel	Ae. aegypti WT	2.21	Ae. aegypti wMel	2.12	Ae. aegypti WT	2.16	Ae. aegypti WT	2.15	37.6	2.14	2.94	wMel	25.21	21.63	11.99	NA	NA	WT
wMel_019	wMel_019_l_b	legs	b	02/12/2019	NC	Noumea	Brood stock	F13	rearing	Aedes	aegypti	F	04/12/2019	1	wMel	Ae. aegypti wMel	2.34	Ae. aegypti WT	2.32	Ae. aegypti WT	2.13	Ae. aegypti WT	2.09	37.6	2.14	2.94	wMel	25.21	21.63	11.99	NA	NA	WT
wMel_020	wMel_020_l_a	legs	a	02/12/2019	NC	Noumea	Brood stock	F13	rearing	Aedes	aegypti	F	04/12/2019	1	wMel	Ae. aegypti wMel	2.47	Ae. aegypti wMel	2.4	Ae. aegypti WT	2.19	Ae. aegypti WT	2.16	41.9	2.13	3.02	wMel	25.23	23.02	4.65	NA	NA	WT
wMel_020	wMel_020_l_b	legs	b	02/12/2019	NC	Noumea	Brood stock	F13	rearing	Aedes	aegypti	F	04/12/2019	1	wMel	Ae. aegypti WT	2.44	Ae. aegypti wMel	2.37	Ae. aegypti WT	2.09	Ae. aegypti WT	2.09	41.9	2.13	3.02	wMel	25.23	23.02	4.65	NA	NA	WT
wMel_021	wMel_021_l_a	legs	a	02/12/2019	NC	Noumea	Brood stock	F13	rearing	Aedes	aegypti	F	04/12/2019	1	wMel	Ae. aegypti wMel	2.17	Ae. aegypti wMel	2.16	Ae. aegypti WT	2.05	Ae. aegypti WT	1.61	16.3	2.07	10.89	wMel	26.28	24.29	3.96	NA	NA	wMel
wMel_021	wMel_021_l_b	legs	b	02/12/2019	NC	Noumea	Brood stock	F13	rearing	Aedes	aegypti	F	04/12/2019	1	wMel	Ae. aegypti wMel	2.31	Ae. aegypti wMel	2.23	Ae. aegypti WT	2.13	Ae. aegypti WT	1.89	16.3	2.07	10.89	wMel	26.28	24.29	3.96	NA	NA	wMel
wMel_022	wMel_022_l_a	legs	a	02/12/2019	NC	Noumea	Brood stock	F13	rearing	Aedes	aegypti	F	04/12/2019	1	wMel	Ae. aegypti wMel	2.23	Ae. aegypti wMel	2.21	Ae. aegypti WT	2.12	Ae. aegypti WT	2.11	55.8	2.16	3	wMel	24.43	20.95	11.14	NA	NA	WT
wMel_022	wMel_022_l_b	legs	b	02/12/2019	NC	Noumea	Brood stock	F13	rearing	Aedes	aegypti	F	04/12/2019	1	wMel	Ae. aegypti wMel	2.43	Ae. aegypti wMel	2.4	Ae. aegypti WT	2.18	Ae. aegypti WT	2.17	55.8	2.16	3	wMel	24.43	20.95	11.14	NA	NA	WT
wMel_023	wMel_023_l_a	legs	a	02/12/2019	NC	Noumea	Brood stock	F13	rearing	Aedes	aegypti	F	04/12/2019	1	wMel	Ae. aegypti wMel	2.46	Ae. aegypti wMel	2.45	Ae. aegypti WT	2.13	Ae. aegypti WT	2.12	26.3	2.12	3.7	wMel	24.86	22.76	4.27	NA	NA	WT
wMel_023	wMel_023_l_b	legs	b	02/12/2019	NC	Noumea	Brood stock	F13	rearing	Aedes	aegypti	F	04/12/2019	1	wMel	Ae. aegypti wMel	2.31	Ae. aegypti wMel	2.26	Ae. aegypti WT	2.11	Ae. aegypti WT	2.1	26.3	2.12	3.7	wMel	24.86	22.76	4.27	NA	NA	WT
wMel_024	wMel_024_l_a	legs	a	02/12/2019	NC	Noumea	Brood stock	F13	rearing	Aedes	aegypti	F	04/12/2019	1	wMel	Ae. aegypti WT	2.31	Ae. aegypti wMel	2.27	Ae. aegypti WT	2.16	Ae. aegypti WT	2.07	40.5	2.19	3.54	wMel	24.74	22.83	3.75	NA	NA	WT
wMel_024	wMel_024_l_b	legs	b	02/12/2019	NC	Noumea	Brood stock	F13	rearing	Aedes	aegypti	F	04/12/2019	1	wMel	Ae. aegypti wMel	2.28	Ae. aegypti wMel	2.23	Ae. aegypti WT	2.21	Ae. aegypti WT	1.95	40.5	2.19	3.54	wMel	24.74	22.83	3.75	NA	NA	WT
wMel_025	wMel_025_l_a	legs	a	02/12/2019	NC	Noumea	Brood stock	F13	rearing	Aedes	aegypti	F	04/12/2019	1	wMel	Ae. aegypti wMel	2.32	Ae. aegypti wMel	2.31	Ae. aegypti WT	2.16	Ae. aegypti WT	2.15	54.2	2.21	3.06	wMel	25.17	20.06	34.56	NA	NA	WT
wMel_025	wMel_025_l_b	legs	b	02/12/2019	NC	Noumea	Brood stock	F13	rearing	Aedes	aegypti	F	04/12/2019	1	wMel	Ae. aegypti WT	2.35	Ae. aegypti WT	2.33	Ae. aegypti WT	2.29	Ae. aegypti WT	2.28	54.2	2.21	3.06	wMel	25.17	20.06	34.56	NA	NA	WT
wMel_026	wMel_026_l_a	legs	a	02/12/2019	NC	Noumea	Brood stock	F13	rearing	Aedes	aegypti	F	04/12/2019	1	wMel	Ae. aegypti WT	2.12	Ae. aegypti WT	2.05	Ae. aegypti WT	1.76	Ae. aegypti WT	1.72	18.5	2.16	1.24	wMel	25.52	22.14	10.41	NA	NA	WT
wMel_026	wMel_026_l_b	legs	b	02/12/2019	NC	Noumea	Brood stock	F13	rearing	Aedes	aegypti	F	04/12/2019	1	wMel	Ae. aegypti wMel	2.33	Ae. aegypti wMel	2.31	Ae. aegypti WT	1.98	Ae. aegypti WT	1.95	18.5	2.16	1.24	wMel	25.52	22.14	10.41	NA	NA	WT
wMel_027	wMel_027_l_a	legs	a	02/12/2019	NC	Noumea	Brood stock	F13	rearing	Aedes	aegypti	F	04/12/2019	1	wMel	Ae. aegypti wMel	2.25	Ae. aegypti wMel	2.23	Ae. aegypti WT	2.2	Ae. aegypti WT	2.18	43.4	2.27	3.51	wMel	24.87	21.27	12.15	NA	NA	wMel
wMel_027	wMel_027_l_b	legs	b	02/12/2019	NC	Noumea	Brood stock	F13	rearing	Aedes	aegypti	F	04/12/2019	1	wMel	Ae. aegypti wMel	2.36	Ae. aegypti WT	2.36	Ae. aegypti WT	2.23	Ae. aegypti WT	2.18	43.4	2.27	3.51	wMel	24.87	21.27	12.15	NA	NA	wMel
wMel_028	wMel_028_l_a	legs	a	02/12/2019	NC	Noumea	Brood stock	F13	rearing	Aedes	aegypti	F	04/12/2019	1	wMel	Ae. aegypti wMel	2.21	Ae. aegypti wMel	2.17	Ae. aegypti WT	2.02	Ae. aegypti WT	1.95	33.5	2.26	4.1	wMel	25.78	23.78	3.99	NA	NA	WT
wMel_028	wMel_028_l_b	legs	b	02/12/2019	NC	Noumea	Brood stock	F13	rearing	Aedes	aegypti	F	04/12/2019	1	wMel	Ae. aegypti wMel	2.38	Ae. aegypti wMel	2.34	Ae. aegypti WT	2.05	Ae. aegypti WT	2.05	33.5	2.26	4.1	wMel	25.78	23.78	3.99	NA	NA	WT
wMel_029	wMel_029_l_a	legs	a	02/12/2019	NC	Noumea	Brood stock	F13	rearing	Aedes	aegypti	F	04/12/2019	1	wMel	Ae. aegypti wMel	2.36	Ae. aegypti wMel	2.33	Ae. aegypti WT	2.28	Ae. aegypti WT	2.21	29.3	2.27	4.24	wMel	25.57	24.18	2.62	NA	NA	WT
wMel_029	wMel_029_l_b	legs	b	02/12/2019	NC	Noumea	Brood stock	F13	rearing	Aedes	aegypti	F	04/12/2019	1	wMel	Ae. aegypti WT	2.4	Ae. aegypti WT	2.34	Ae. aegypti WT	2.28	Ae. aegypti WT	2.18	29.3	2.27	4.24	wMel	25.57	24.18	2.62	NA	NA	WT
wMel_030	wMel_030_l_a	legs	a	02/12/2019	NC	Noumea	Brood stock	F13	rearing	Aedes	aegypti	F	04/12/2019	1	wMel	Ae. aegypti wMel	2.38	Ae. aegypti WT	2.36	Ae. aegypti WT	2.25	Ae. aegypti WT	2.17	20.6	2.32	4.61	wMel	26.06	24.61	2.74	NA	NA	WT
wMel_030	wMel_030_l_b	legs	b	02/12/2019	NC	Noumea	Brood stock	F13	rearing	Aedes	aegypti	F	04/12/2019	1	wMel	Ae. aegypti wMel	2.36	Ae. aegypti WT	2.32	Ae. aegypti WT	2.27	Ae. aegypti WT	2.18	20.6	2.32	4.61	wMel	26.06	24.61	2.74	NA	NA	WT
WT_001	WT_001_l_a	legs	a	02/12/2019	NC	Noumea	Haut-Magenta	F2	rearing	Aedes	aegypti	F	03/12/2019	0	WT	Ae. aegypti WT	2.34	Ae. aegypti WT	2.34	Ae. aegypti WT	2.15	Ae. aegypti WT	2.13	56.9	2.02	1.54	WT	25.31	0	0	NA	NA	WT
WT_001	WT_001_l_b	legs	b	02/12/2019	NC	Noumea	Haut-Magenta	F2	rearing	Aedes	aegypti	F	03/12/2019	0	WT	Ae. aegypti WT	2.22	Ae. aegypti WT	2.2	Ae. aegypti WT	2.14	Ae. aegypti WT	2.07	56.9	2.02	1.54	WT	25.31	0	0	NA	NA	WT
WT_002	WT_002_l_a	legs	a	02/12/2019	NC	Noumea	Haut-Magenta	F2	rearing	Aedes	aegypti	F	03/12/2019	0	WT	Ae. aegypti wMel	2.29	Ae. aegypti WT	2.24	Ae. aegypti WT	2.2	Ae. aegypti WT	2.16	46.4	2	1.19	WT	25.02	0	0	NA	NA	WT
WT_002	WT_002_l_b	legs	b	02/12/2019	NC	Noumea	Haut-Magenta	F2	rearing	Aedes	aegypti	F	03/12/2019	0	WT	Ae. aegypti WT	2.37	Ae. aegypti wMel	2.37	Ae. aegypti WT	2.17	Ae. aegypti WT	2.17	46.4	2	1.19	WT	25.02	0	0	NA	NA	WT
WT_003	WT_003_l_a	legs	a	02/12/2019	NC	Noumea	Haut-Magenta	F2	rearing	Aedes	aegypti	F	03/12/2019	0	WT	Ae. aegypti WT	2.25	Ae. aegypti WT	2.1	Ae. aegypti WT	2.17	Ae. aegypti WT	2.11	10.6	1.62	0.84	WT	26.19	0	0	NA	NA	WT
WT_003	WT_003_l_b	legs	b	02/12/2019	NC	Noumea	Haut-Magenta	F2	rearing	Aedes	aegypti	F	03/12/2019	0	WT	Ae. aegypti WT	2.32	Ae. aegypti WT	2.16	Ae. aegypti WT	2.17	Ae. aegypti WT	2.1	10.6	1.62	0.84	WT	26.19	0	0	NA	NA	WT
WT_004	WT_004_l_a	legs	a	02/12/2019	NC	Noumea	Haut-Magenta	F2	rearing	Aedes	aegypti	F	03/12/2019	0	WT	Ae. aegypti WT	2.19	Ae. aegypti WT	2.19	Ae. aegypti WT	2.26	Ae. aegypti WT	2.21	51.8	2.09	1.81	WT	25.16	0	0	NA	NA	WT
WT_004	WT_004_l_b	legs	b	02/12/2019	NC	Noumea	Haut-Magenta	F2	rearing	Aedes	aegypti	F	03/12/2019	0	WT	Ae. aegypti WT	2.27	Ae. aegypti wMel	2.21	Ae. aegypti WT	2.31	Ae. aegypti WT	2.18	51.8	2.09	1.81	WT	25.16	0	0	NA	NA	WT
WT_005	WT_005_l_a	legs	a	02/12/2019	NC	Noumea	Haut-Magenta	F2	rearing	Aedes	aegypti	F	03/12/2019	0	WT	Ae. aegypti wMel	2.44	Ae. aegypti WT	2.32	Ae. aegypti WT	2.24	Ae. aegypti WT	2.22	44.2	1.92	1.39	WT	24.26	0	0	NA	NA	WT
WT_005	WT_005_l_b	legs	b	02/12/2019	NC	Noumea	Haut-Magenta	F2	rearing	Aedes	aegypti	F	03/12/2019	0	WT	Ae. aegypti wMel	2.29	Ae. aegypti WT	2.27	Ae. aegypti WT	2.22	Ae. aegypti WT	2.2	44.2	1.92	1.39	WT	24.26	0	0	NA	NA	WT
WT_006	WT_006_l_a	legs	a	02/12/2019	NC	Noumea	Haut-Magenta	F2	rearing	Aedes	aegypti	F	03/12/2019	0	WT	Ae. aegypti WT	2.38	Ae. aegypti WT	2.23	Ae. aegypti WT	2.23	Ae. aegypti WT	2.17	11.2	1.71	0.92	WT	25.74	0	0	NA	NA	WT
WT_006	WT_006_l_b	legs	b	02/12/2019	NC	Noumea	Haut-Magenta	F2	rearing	Aedes	aegypti	F	03/12/2019	0	WT	Ae. aegypti WT	2.24	Ae. aegypti WT	2.19	Ae. aegypti WT	2.15	Ae. aegypti WT	2.09	11.2	1.71	0.92	WT	25.74	0	0	NA	NA	WT
WT_007	WT_007_l_a	legs	a	02/12/2019	NC	Noumea	Haut-Magenta	F2	rearing	Aedes	aegypti	F	03/12/2019	0	WT	Ae. aegypti WT	2.26	Ae. aegypti WT	2.25	Ae. aegypti WT	2.13	Ae. aegypti WT	2.11	88.9	2.12	1.97	WT	24.61	0	0	NA	NA	WT
WT_007	WT_007_l_b	legs	b	02/12/2019	NC	Noumea	Haut-Magenta	F2	rearing	Aedes	aegypti	F	03/12/2019	0	WT	Ae. aegypti WT	2.29	Ae. aegypti wMel	2.26	Ae. aegypti WT	2.22	Ae. aegypti WT	2.22	88.9	2.12	1.97	WT	24.61	0	0	NA	NA	WT
WT_008	WT_008_l_a	legs	a	02/12/2019	NC	Noumea	Haut-Magenta	F2	rearing	Aedes	aegypti	F	03/12/2019	0	WT	Ae. aegypti WT	2.27	Ae. aegypti wMel	2.24	Ae. aegypti WT	2.18	Ae. aegypti WT	2.17	38.7	2.03	1.61	WT	24.45	0	0	NA	NA	WT
WT_008	WT_008_l_b	legs	b	02/12/2019	NC	Noumea	Haut-Magenta	F2	rearing	Aedes	aegypti	F	03/12/2019	0	WT	Ae. aegypti WT	2.37	Ae. aegypti WT	2.36	Ae. aegypti WT	2.19	Ae. aegypti WT	2.18	38.7	2.03	1.61	WT	24.45	0	0	NA	NA	WT
WT_009	WT_009_l_a	legs	a	02/12/2019	NC	Noumea	Haut-Magenta	F2	rearing	Aedes	aegypti	F	03/12/2019	0	WT	Ae. aegypti WT	2.31	Ae. aegypti WT	2.2	Ae. aegypti WT	2.22	Ae. aegypti WT	2.2	82	2.12	1.97	WT	24.22	0	0	NA	NA	WT
WT_009	WT_009_l_b	legs	b	02/12/2019	NC	Noumea	Haut-Magenta	F2	rearing	Aedes	aegypti	F	03/12/2019	0	WT	Ae. aegypti WT	2.37	Ae. aegypti WT	2.19	Ae. aegypti WT	2.16	Ae. aegypti WT	2.16	82	2.12	1.97	WT	24.22	0	0	NA	NA	WT
WT_010	WT_010_l_a	legs	a	02/12/2019	NC	Noumea	Haut-Magenta	F2	rearing	Aedes	aegypti	F	03/12/2019	0	WT	Ae. aegypti WT	2.31	Ae. aegypti WT	2.31	Ae. aegypti WT	2.16	Ae. aegypti WT	2.16	69.1	2.07	1.7	WT	23.33	0	0	NA	NA	WT
WT_010	WT_010_l_b	legs	b	02/12/2019	NC	Noumea	Haut-Magenta	F2	rearing	Aedes	aegypti	F	03/12/2019	0	WT	Ae. aegypti WT	2.35	Ae. aegypti WT	2.27	Ae. aegypti WT	2.16	Ae. aegypti WT	2.09	69.1	2.07	1.7	WT	23.33	0	0	NA	NA	WT
WT_011	WT_011_l_a	legs	a	02/12/2019	NC	Noumea	Haut-Magenta	F2	rearing	Aedes	aegypti	F	03/12/2019	0	WT	Ae. aegypti WT	2.28	Ae. aegypti WT	2.22	Ae. aegypti WT	2.23	Ae. aegypti WT	2.04	26.6	1.88	1.22	WT	28.59	0	0	NA	NA	WT
WT_011	WT_011_l_b	legs	b	02/12/2019	NC	Noumea	Haut-Magenta	F2	rearing	Aedes	aegypti	F	03/12/2019	0	WT	Ae. aegypti WT	2.28	Ae. aegypti WT	2.07	Ae. aegypti WT	2.14	Ae. aegypti WT	1.92	26.6	1.88	1.22	WT	28.59	0	0	NA	NA	WT
WT_012	WT_012_l_a	legs	a	02/12/2019	NC	Noumea	Haut-Magenta	F2	rearing	Aedes	aegypti	F	03/12/2019	0	WT	Ae. aegypti wMel	2.42	Ae. aegypti WT	2.36	Ae. aegypti WT	2.29	Ae. aegypti WT	2.25	58.1	2.01	1.46	WT	23.71	0	0	NA	NA	WT
WT_012	WT_012_l_b	legs	b	02/12/2019	NC	Noumea	Haut-Magenta	F2	rearing	Aedes	aegypti	F	03/12/2019	0	WT	Ae. aegypti WT	2.35	Ae. aegypti wMel	2.31	Ae. aegypti WT	2.23	Ae. aegypti WT	2.18	58.1	2.01	1.46	WT	23.71	0	0	NA	NA	WT
WT_013	WT_013_l_a	legs	a	02/12/2019	NC	Noumea	Haut-Magenta	F2	rearing	Aedes	aegypti	F	03/12/2019	0	WT	Ae. aegypti WT	2.31	Ae. aegypti WT	2.22	Ae. aegypti WT	2.13	Ae. aegypti WT	2.13	40.5	2.06	1.73	WT	25.14	0	0	NA	NA	WT
WT_013	WT_013_l_b	legs	b	02/12/2019	NC	Noumea	Haut-Magenta	F2	rearing	Aedes	aegypti	F	03/12/2019	0	WT	Ae. aegypti wMel	2.26	Ae. aegypti wMel	2.15	Ae. aegypti WT	2.2	Ae. aegypti WT	2.18	40.5	2.06	1.73	WT	25.14	0	0	NA	NA	WT
WT_014	WT_014_l_a	legs	a	02/12/2019	NC	Noumea	Haut-Magenta	F2	rearing	Aedes	aegypti	F	03/12/2019	0	WT	Ae. aegypti WT	2.44	Ae. aegypti WT	2.39	Ae. aegypti WT	2.27	Ae. aegypti WT	2.18	52.9	1.89	1.22	WT	24.07	0	0	NA	NA	WT
WT_014	WT_014_l_b	legs	b	02/12/2019	NC	Noumea	Haut-Magenta	F2	rearing	Aedes	aegypti	F	03/12/2019	0	WT	Ae. aegypti wMel	2.2	Ae. aegypti WT	2.18	Ae. aegypti WT	2.08	Ae. aegypti WT	2.06	52.9	1.89	1.22	WT	24.07	0	0	NA	NA	WT
WT_015	WT_015_l_a	legs	a	02/12/2019	NC	Noumea	Haut-Magenta	F2	rearing	Aedes	aegypti	F	03/12/2019	0	WT	Ae. aegypti wMel	2.26	Ae. aegypti WT	2.22	Ae. aegypti WT	2.23	Ae. aegypti WT	2.19	23.4	1.73	0.85	WT	25.93	0	0	NA	NA	WT
WT_015	WT_015_l_b	legs	b	02/12/2019	NC	Noumea	Haut-Magenta	F2	rearing	Aedes	aegypti	F	03/12/2019	0	WT	Ae. aegypti wMel	2.39	Ae. aegypti wMel	2.36	Ae. aegypti WT	2.25	Ae. aegypti WT	2.25	23.4	1.73	0.85	WT	25.93	0	0	NA	NA	WT
WT_016	WT_016_l_a	legs	a	02/12/2019	NC	Noumea	Haut-Magenta	F2	rearing	Aedes	aegypti	F	04/12/2019	0	WT	Ae. aegypti WT	2.41	Ae. aegypti WT	2.41	Ae. aegypti WT	2.25	Ae. aegypti WT	2.21	51.7	2.16	11.17	WT	24.95	0	0	NA	NA	WT
WT_016	WT_016_l_b	legs	b	02/12/2019	NC	Noumea	Haut-Magenta	F2	rearing	Aedes	aegypti	F	04/12/2019	0	WT	Ae. aegypti WT	2.43	Ae. aegypti WT	2.34	Ae. aegypti WT	2.36	Ae. aegypti WT	2.29	51.7	2.16	11.17	WT	24.95	0	0	NA	NA	WT
WT_017	WT_017_l_a	legs	a	02/12/2019	NC	Noumea	Haut-Magenta	F2	rearing	Aedes	aegypti	F	04/12/2019	0	WT	Ae. aegypti WT	1.94	Ae. aegypti wMel	1.85	Ae. aegypti WT	2	Ae. aegypti WT	1.91	6.9	2.21	0.85	WT	26.93	0	0	NA	NA	WT
WT_017	WT_017_l_b	legs	b	02/12/2019	NC	Noumea	Haut-Magenta	F2	rearing	Aedes	aegypti	F	04/12/2019	0	WT	Ae. aegypti wMel	2.14	Ae. aegypti wMel	2.06	Ae. aegypti WT	2.17	Ae. aegypti WT	2.05	6.9	2.21	0.85	WT	26.93	0	0	NA	NA	WT
WT_018	WT_018_l_a	legs	a	02/12/2019	NC	Noumea	Haut-Magenta	F2	rearing	Aedes	aegypti	F	04/12/2019	0	WT	Ae. aegypti WT	2.32	Ae. aegypti WT	2.22	Ae. aegypti WT	2.16	Ae. aegypti WT	2.13	47.8	2.21	1.42	WT	25.61	0	0	NA	NA	WT
WT_018	WT_018_l_b	legs	b	02/12/2019	NC	Noumea	Haut-Magenta	F2	rearing	Aedes	aegypti	F	04/12/2019	0	WT	Ae. aegypti WT	2.42	Ae. aegypti WT	2.4	Ae. aegypti WT	2.34	Ae. aegypti WT	2.32	47.8	2.21	1.42	WT	25.61	0	0	NA	NA	WT
WT_019	WT_019_l_a	legs	a	02/12/2019	NC	Noumea	Haut-Magenta	F2	rearing	Aedes	aegypti	F	04/12/2019	0	WT	Ae. aegypti WT	2.45	Ae. aegypti WT	2.4	Ae. aegypti WT	2.29	Ae. aegypti WT	2.26	48.5	1.98	1	WT	25.53	0	0	NA	NA	WT
WT_019	WT_019_l_b	legs	b	02/12/2019	NC	Noumea	Haut-Magenta	F2	rearing	Aedes	aegypti	F	04/12/2019	0	WT	Ae. aegypti WT	2.41	Ae. aegypti WT	2.4	Ae. aegypti WT	2.17	Ae. aegypti WT	2.17	48.5	1.98	1	WT	25.53	0	0	NA	NA	WT
WT_020	WT_020_l_a	legs	a	02/12/2019	NC	Noumea	Haut-Magenta	F2	rearing	Aedes	aegypti	F	04/12/2019	0	WT	Ae. aegypti WT	2.57	Ae. aegypti WT	2.5	Ae. aegypti WT	2.36	Ae. aegypti WT	2.25	63.8	2.32	2.08	WT	25.21	0	0	NA	NA	WT
WT_020	WT_020_l_b	legs	b	02/12/2019	NC	Noumea	Haut-Magenta	F2	rearing	Aedes	aegypti	F	04/12/2019	0	WT	Ae. aegypti WT	2.4	Ae. aegypti WT	2.32	Ae. aegypti WT	2.23	Ae. aegypti WT	2.15	63.8	2.32	2.08	WT	25.21	0	0	NA	NA	WT
WT_021	WT_021_l_a	legs	a	02/12/2019	NC	Noumea	Haut-Magenta	F2	rearing	Aedes	aegypti	F	04/12/2019	0	WT	Ae. aegypti WT	2.37	Ae. aegypti WT	2.37	Ae. aegypti WT	2.34	Ae. aegypti WT	2.24	13.4	2.31	1.45	WT	25.84	0	0	NA	NA	WT
WT_021	WT_021_l_b	legs	b	02/12/2019	NC	Noumea	Haut-Magenta	F2	rearing	Aedes	aegypti	F	04/12/2019	0	WT	Ae. aegypti WT	2.46	Ae. aegypti WT	2.41	Ae. aegypti WT	2.23	Ae. aegypti WT	2.22	13.4	2.31	1.45	WT	25.84	0	0	NA	NA	WT
WT_022	WT_022_l_a	legs	a	02/12/2019	NC	Noumea	Haut-Magenta	F2	rearing	Aedes	aegypti	F	04/12/2019	0	WT	Ae. aegypti WT	2.33	Ae. aegypti WT	2.29	Ae. aegypti WT	2.3	Ae. aegypti WT	2.1	79.5	2.17	1.71	WT	25.55	0	0	NA	NA	WT
WT_022	WT_022_l_b	legs	b	02/12/2019	NC	Noumea	Haut-Magenta	F2	rearing	Aedes	aegypti	F	04/12/2019	0	WT	Ae. aegypti WT	2.41	Ae. aegypti WT	2.37	Ae. aegypti WT	2.22	Ae. aegypti WT	2.08	79.5	2.17	1.71	WT	25.55	0	0	NA	NA	WT
WT_023	WT_023_l_a	legs	a	02/12/2019	NC	Noumea	Haut-Magenta	F2	rearing	Aedes	aegypti	F	04/12/2019	0	WT	Ae. aegypti wMel	2.38	Ae. aegypti WT	2.3	Ae. aegypti WT	2.31	Ae. aegypti WT	2.26	82	2.26	2.15	WT	25.28	0	0	NA	NA	WT
WT_023	WT_023_l_b	legs	b	02/12/2019	NC	Noumea	Haut-Magenta	F2	rearing	Aedes	aegypti	F	04/12/2019	0	WT	Ae. aegypti WT	2.33	Ae. aegypti WT	2.29	Ae. aegypti WT	2.24	Ae. aegypti WT	2.24	82	2.26	2.15	WT	25.28	0	0	NA	NA	WT
WT_024	WT_024_l_a	legs	a	02/12/2019	NC	Noumea	Haut-Magenta	F2	rearing	Aedes	aegypti	F	04/12/2019	0	WT	Ae. aegypti WT	2.37	Ae. aegypti WT	2.31	Ae. aegypti WT	2.18	Ae. aegypti WT	2.18	42.5	2.28	1.52	WT	25.09	0	0	NA	NA	WT
WT_024	WT_024_l_b	legs	b	02/12/2019	NC	Noumea	Haut-Magenta	F2	rearing	Aedes	aegypti	F	04/12/2019	0	WT	Ae. aegypti WT	2.46	Ae. aegypti WT	2.36	Ae. aegypti WT	2.2	Ae. aegypti WT	2.19	42.5	2.28	1.52	WT	25.09	0	0	NA	NA	WT
WT_025	WT_025_l_a	legs	a	02/12/2019	NC	Noumea	Haut-Magenta	F2	rearing	Aedes	aegypti	F	04/12/2019	0	WT	Ae. aegypti WT	2.37	Ae. aegypti WT	2.25	Ae. aegypti WT	2.17	Ae. aegypti WT	2.16	84.4	2.21	2.03	WT	24.88	0	0	NA	NA	WT
WT_025	WT_025_l_b	legs	b	02/12/2019	NC	Noumea	Haut-Magenta	F2	rearing	Aedes	aegypti	F	04/12/2019	0	WT	Ae. aegypti WT	2.35	Ae. aegypti WT	2.32	Ae. aegypti WT	2.17	Ae. aegypti WT	2.15	84.4	2.21	2.03	WT	24.88	0	0	NA	NA	WT
WT_026	WT_026_l_a	legs	a	02/12/2019	NC	Noumea	Haut-Magenta	F2	rearing	Aedes	aegypti	F	04/12/2019	0	WT	Ae. aegypti WT	2.33	Ae. aegypti WT	2.27	Ae. aegypti WT	2.15	Ae. aegypti WT	2.11	17.9	2.16	1.15	WT	25.52	0	0	NA	NA	WT
WT_026	WT_026_l_b	legs	b	02/12/2019	NC	Noumea	Haut-Magenta	F2	rearing	Aedes	aegypti	F	04/12/2019	0	WT	Ae. aegypti WT	2.28	Ae. aegypti WT	2.06	Ae. aegypti WT	2.15	Ae. aegypti WT	2.09	17.9	2.16	1.15	WT	25.52	0	0	NA	NA	WT
WT_027	WT_027_l_a	legs	a	02/12/2019	NC	Noumea	Haut-Magenta	F2	rearing	Aedes	aegypti	M	04/12/2019	0	WT	Ae. aegypti WT	2.17	Ae. aegypti WT	2.16	Ae. aegypti WT	2.14	Ae. aegypti WT	2.06	24.2	2.31	1.59	WT	28.44	0	0	NA	NA	WT
WT_027	WT_027_l_b	legs	b	02/12/2019	NC	Noumea	Haut-Magenta	F2	rearing	Aedes	aegypti	M	04/12/2019	0	WT	Ae. aegypti WT	2.36	Ae. aegypti WT	2.33	Ae. aegypti WT	2.24	Ae. aegypti WT	2.16	24.2	2.31	1.59	WT	28.44	0	0	NA	NA	WT
WT_028	WT_028_l_a	legs	a	02/12/2019	NC	Noumea	Haut-Magenta	F2	rearing	Aedes	aegypti	M	04/12/2019	0	WT	Ae. aegypti WT	2.3	Ae. aegypti WT	2.24	Ae. aegypti WT	2.12	Ae. aegypti WT	2.03	10.3	2.3	1.23	WT	31.24	0	0	NA	NA	WT
WT_028	WT_028_l_b	legs	b	02/12/2019	NC	Noumea	Haut-Magenta	F2	rearing	Aedes	aegypti	M	04/12/2019	0	WT	Ae. aegypti WT	2.36	Ae. aegypti WT	2.3	Ae. aegypti WT	2.19	Ae. aegypti WT	2.09	10.3	2.3	1.23	WT	31.24	0	0	NA	NA	WT
WT_029	WT_029_l_a	legs	a	02/12/2019	NC	Noumea	Haut-Magenta	F2	rearing	Aedes	aegypti	M	04/12/2019	0	WT	Ae. aegypti WT	2.14	Ae. aegypti WT	2.04	Ae. aegypti WT	1.99	Ae. aegypti WT	1.99	37.3	2.21	1.92	WT	27.81	0	0	NA	NA	WT
WT_029	WT_029_l_b	legs	b	02/12/2019	NC	Noumea	Haut-Magenta	F2	rearing	Aedes	aegypti	M	04/12/2019	0	WT	Ae. aegypti WT	2.39	Ae. aegypti WT	2.21	Ae. aegypti WT	2.22	Ae. aegypti WT	2.13	37.3	2.21	1.92	WT	27.81	0	0	NA	NA	WT
WT_030	WT_030_l_a	legs	a	02/12/2019	NC	Noumea	Haut-Magenta	F2	rearing	Aedes	aegypti	M	04/12/2019	0	WT	Ae. aegypti WT	2.29	Ae. aegypti wMel	2.27	Ae. aegypti WT	2.14	Ae. aegypti WT	2.1	54.1	2.18	1.49	WT	29.48	0	0	NA	NA	WT
WT_030	WT_030_l_b	legs	b	02/12/2019	NC	Noumea	Haut-Magenta	F2	rearing	Aedes	aegypti	M	04/12/2019	0	WT	Ae. aegypti WT	2.38	Ae. aegypti WT	2.36	Ae. aegypti WT	2.2	Ae. aegypti WT	2.17	54.1	2.18	1.49	WT	29.48	0	0	NA	NA	WT
WMP017	WMP017_l_a	legs	a	03/12/2019	NC	Noumea	VDC	F0	BG_trap	Aedes	aegypti	M	30/12/2019	0	WT	Ae. aegypti WT	1.98	Ae. aegypti wMel	1.94	Ae. aegypti WT	1.96	Ae. aegypti WT	1.95	5.8	2.59	0.68	wMel	27.79	30.64	0.1387	WT	NA	WT
WMP017	WMP017_l_b	legs	b	03/12/2019	NC	Noumea	VDC	F0	BG_trap	Aedes	aegypti	M	30/12/2019	0	WT	Ae. aegypti WT	2.23	Ae. aegypti wMel	2.16	Ae. aegypti WT	2.03	Ae. aegypti WT	2	5.8	2.59	0.68	wMel	27.79	30.64	0.1387	WT	NA	WT
WMP018	WMP018_l_a	legs	a	03/12/2019	NC	Noumea	VDC	F0	BG_trap	Aedes	aegypti	M	30/12/2019	0	WT	Ae. aegypti WT	1.83	Ae. aegypti wMel	1.77	Ae. aegypti WT	2.08	Ae. aegypti WT	2.03	3.7	2.1	0.52	WT	29.12	0	0	WT	NA	WT
WMP018	WMP018_l_b	legs	b	03/12/2019	NC	Noumea	VDC	F0	BG_trap	Aedes	aegypti	M	30/12/2019	0	WT	Ae. aegypti WT	1.86	Ae. aegypti WT	1.8	Ae. aegypti WT	1.95	Ae. aegypti WT	1.74	3.7	2.1	0.52	WT	29.12	0	0	WT	NA	WT
WMP021	WMP021_l_a	legs	a	04/12/2019	NC	Noumea	VDC	F0	BG_trap	Aedes	aegypti	F	30/12/2019	1	wMel	Ae. aegypti wMel	2.12	Ae. aegypti wMel	2.1	Ae. aegypti WT	2.11	Ae. aegypti WT	2.09	63.8	2.21	1.55	wMel	27.3	29.29	2.1	wMel	NA	WT
WMP021	WMP021_l_b	legs	b	04/12/2019	NC	Noumea	VDC	F0	BG_trap	Aedes	aegypti	F	30/12/2019	1	wMel	Ae. aegypti WT	2.09	Ae. aegypti wMel	2.07	Ae. aegypti WT	2.21	Ae. aegypti WT	1.97	63.8	2.21	1.55	wMel	27.3	29.29	2.1	wMel	NA	WT
WMP022	WMP022_l_a	legs	a	04/12/2019	NC	Noumea	VDC	F0	BG_trap	Aedes	aegypti	M	30/12/2019	0	WT	Ae. aegypti WT	1.96	Ae. aegypti WT	1.76	Ae. aegypti WT	1.87	Ae. aegypti WT	1.86	5.5	2.2	0.62	WT	28.2	0	0	WT	NA	WT
WMP022	WMP022_l_b	legs	b	04/12/2019	NC	Noumea	VDC	F0	BG_trap	Aedes	aegypti	M	30/12/2019	0	WT	Ae. aegypti WT	1.97	Ae. aegypti WT	1.89	Ae. aegypti WT	2.07	Ae. aegypti WT	2.01	5.5	2.2	0.62	WT	28.2	0	0	WT	NA	WT
WMP023	WMP023_l_a	legs	a	04/12/2019	NC	Noumea	VDC	F0	BG_trap	Aedes	aegypti	F	30/12/2019	0	WT	Ae. aegypti WT	2.08	Ae. aegypti WT	2.02	Ae. aegypti WT	2.27	Ae. aegypti WT	2.07	29.7	2.19	1.64	WT	25.95	0	0	WT	NA	WT
WMP023	WMP023_l_b	legs	b	04/12/2019	NC	Noumea	VDC	F0	BG_trap	Aedes	aegypti	F	30/12/2019	0	WT	Ae. aegypti WT	2.14	Ae. aegypti WT	2.01	Ae. aegypti WT	2.14	Ae. aegypti WT	2.12	29.7	2.19	1.64	WT	25.95	0	0	WT	NA	WT
WMP024	WMP024_l_a	legs	a	04/12/2019	NC	Noumea	VDC	F0	BG_trap	Aedes	aegypti	M	30/12/2019	0	WT	Ae. aegypti WT	1.93	Ae. aegypti wMel	1.89	Ae. aegypti WT	1.94	Ae. aegypti WT	1.94	4.3	1.55	0.56	WT	26.15	0	0	WT	NA	WT
WMP024	WMP024_l_b	legs	b	04/12/2019	NC	Noumea	VDC	F0	BG_trap	Aedes	aegypti	M	30/12/2019	0	WT	Ae. aegypti WT	1.95	Ae. aegypti WT	1.85	Ae. aegypti WT	2.14	Ae. aegypti WT	2.06	4.3	1.55	0.56	WT	26.15	0	0	WT	NA	WT
WMP025	WMP025_l_a	legs	a	04/12/2019	NC	Noumea	VDC	F0	BG_trap	Aedes	aegypti	M	30/12/2019	0	WT	Ae. aegypti wMel	1.52	Ae. aegypti wMel	1.49	Ae. aegypti WT	1.7	Ae. aegypti WT	1.59	9.1	2.16	1.06	WT	26.91	0	0	WT	NA	WT
WMP025	WMP025_l_b	legs	b	04/12/2019	NC	Noumea	VDC	F0	BG_trap	Aedes	aegypti	M	30/12/2019	0	WT	Ae. aegypti WT	1.39	Ae. aegypti wMel	1.33	Ae. aegypti WT	1.58	Ae. aegypti WT	1.52	9.1	2.16	1.06	WT	26.91	0	0	WT	NA	WT
WMP026	WMP026_l_a	legs	a	05/12/2019	NC	Noumea	VDC	F0	BG_trap	Aedes	aegypti	F	30/12/2019	0	WT	Ae. aegypti WT	2.14	Ae. aegypti WT	2.09	Ae. aegypti WT	2.13	Ae. aegypti WT	2.12	62.6	2.13	1.64	WT	24.78	0	0	WT	NA	WT
WMP026	WMP026_l_b	legs	b	05/12/2019	NC	Noumea	VDC	F0	BG_trap	Aedes	aegypti	F	30/12/2019	0	WT	Ae. aegypti WT	2.21	Ae. aegypti WT	2.16	Ae. aegypti WT	2.13	Ae. aegypti WT	2.1	62.6	2.13	1.64	WT	24.78	0	0	WT	NA	WT
WMP027	WMP027_l_a	legs	a	05/12/2019	NC	Noumea	VDC	F0	BG_trap	Aedes	aegypti	F	30/12/2019	1	wMel	Ae. aegypti WT	2.23	Ae. aegypti wMel	2.21	Ae. aegypti WT	2.3	Ae. aegypti WT	2.26	68	2.16	1.73	wMel	25.24	20.64	24.25	wMel	NA	WT
WMP027	WMP027_l_b	legs	b	05/12/2019	NC	Noumea	VDC	F0	BG_trap	Aedes	aegypti	F	30/12/2019	1	wMel	Ae. aegypti wMel	2.2	Ae. aegypti wMel	2.16	Ae. aegypti WT	2.17	Ae. aegypti WT	2.12	68	2.16	1.73	wMel	25.24	20.64	24.25	wMel	NA	WT
WMP028	WMP028_l_a	legs	a	05/12/2019	NC	Noumea	VDC	F0	BG_trap	Aedes	aegypti	F	30/12/2019	0	WT	Ae. aegypti WT	2.29	Ae. aegypti WT	2.25	Ae. aegypti WT	2.21	Ae. aegypti WT	2.21	3.1	2.25	0.49	WT	30.98	0	0	WT	NA	WT
WMP028	WMP028_l_b	legs	b	05/12/2019	NC	Noumea	VDC	F0	BG_trap	Aedes	aegypti	F	30/12/2019	0	WT	Ae. aegypti WT	2.44	Ae. aegypti wMel	2.41	Ae. aegypti WT	2.28	Ae. aegypti WT	2.2	3.1	2.25	0.49	WT	30.98	0	0	WT	NA	WT
WMP029	WMP029_l_a	legs	a	06/12/2019	NC	Noumea	VDC	F0	BG_trap	Aedes	aegypti	F	30/12/2019	0	WT	Ae. aegypti WT	2.15	Ae. aegypti WT	2.14	Ae. aegypti WT	2.27	Ae. aegypti WT	2.19	18.7	2.13	1.27	WT	26.26	0	0	WT	NA	WT
WMP029	WMP029_l_b	legs	b	06/12/2019	NC	Noumea	VDC	F0	BG_trap	Aedes	aegypti	F	30/12/2019	0	WT	Ae. aegypti wMel	2.12	Ae. aegypti WT	2.06	Ae. aegypti WT	2.31	Ae. aegypti WT	2.23	18.7	2.13	1.27	WT	26.26	0	0	WT	NA	WT
WMP033	WMP033_l_a	legs	a	07/12/2019	NC	Noumea	VDC	F0	BG_trap	Aedes	aegypti	F	30/12/2019	0	WT	Ae. aegypti WT	1.79	Ae. aegypti WT	1.64	Ae. aegypti WT	1.98	Ae. aegypti WT	1.66	24.3	2.18	1.32	WT	28.11	0	0	WT	NA	WT
WMP033	WMP033_l_b	legs	b	07/12/2019	NC	Noumea	VDC	F0	BG_trap	Aedes	aegypti	F	30/12/2019	0	WT	Ae. aegypti WT	1.9	Ae. aegypti WT	1.86	Ae. aegypti WT	1.99	Ae. aegypti WT	1.96	24.3	2.18	1.32	WT	28.11	0	0	WT	NA	WT
WMP037	WMP037_l_a	legs	a	09/12/2019	NC	Noumea	VDC	F0	BG_trap	Aedes	aegypti	F	30/12/2019	0	WT	Ae. aegypti WT	1.99	Ae. aegypti WT	1.98	Ae. aegypti WT	1.87	Ae. aegypti WT	1.85	20.2	1.99	1.31	WT	26.32	0	0	WT	NA	WT
WMP037	WMP037_l_b	legs	b	09/12/2019	NC	Noumea	VDC	F0	BG_trap	Aedes	aegypti	F	30/12/2019	0	WT	Ae. aegypti WT	1.97	Ae. aegypti WT	1.82	Ae. aegypti WT	1.9	Ae. aegypti WT	1.84	20.2	1.99	1.31	WT	26.32	0	0	WT	NA	WT
WMP038	WMP038_l_a	legs	a	09/12/2019	NC	Noumea	VDC	F0	BG_trap	Aedes	aegypti	F	30/12/2019	0	WT	Ae. aegypti WT	2.21	Ae. aegypti WT	2.18	Ae. aegypti WT	2.02	Ae. aegypti WT	2.02	20	2.02	1.21	WT	27.76	0	0	WT	NA	WT
WMP038	WMP038_l_b	legs	b	09/12/2019	NC	Noumea	VDC	F0	BG_trap	Aedes	aegypti	F	30/12/2019	0	WT	Ae. aegypti WT	2.15	Ae. aegypti WT	2.05	Ae. aegypti WT	2.13	Ae. aegypti WT	2.08	20	2.02	1.21	WT	27.76	0	0	WT	NA	WT
WMP039	WMP039_l_a	legs	a	09/12/2019	NC	Noumea	VDC	F0	BG_trap	Aedes	aegypti	F	30/12/2019	0	WT	Ae. aegypti WT	2.2	Ae. aegypti WT	2.18	Ae. aegypti WT	2.21	Ae. aegypti WT	2.09	21.7	2.44	1.33	WT	26.3	0	0	WT	NA	WT
WMP039	WMP039_l_b	legs	b	09/12/2019	NC	Noumea	VDC	F0	BG_trap	Aedes	aegypti	F	30/12/2019	0	WT	Ae. aegypti WT	2.04	Ae. aegypti WT	2.04	Ae. aegypti WT	2.22	Ae. aegypti WT	2.13	21.7	2.44	1.33	WT	26.3	0	0	WT	NA	WT
WMP040	WMP040_l_a	legs	a	09/12/2019	NC	Noumea	VDC	F0	BG_trap	Aedes	aegypti	F	30/12/2019	0	WT	Ae. aegypti WT	2.04	Ae. aegypti WT	1.96	Ae. aegypti WT	2.25	Ae. aegypti WT	2.02	38.7	2.13	1.33	WT	26.08	0	0	WT	NA	WT
WMP040	WMP040_l_b	legs	b	09/12/2019	NC	Noumea	VDC	F0	BG_trap	Aedes	aegypti	F	30/12/2019	0	WT	Ae. aegypti WT	2.06	Ae. aegypti wMel	2.05	Ae. aegypti WT	2.21	Ae. aegypti WT	2.13	38.7	2.13	1.33	WT	26.08	0	0	WT	NA	WT
WMP041	WMP041_l_a	legs	a	10/12/2019	NC	Noumea	VDC	F0	BG_trap	Aedes	aegypti	F	30/12/2019	0	WT	Ae. aegypti wMel	2.01	Ae. aegypti WT	2.01	Ae. aegypti WT	2.18	Ae. aegypti WT	2.02	49.7	2.11	1.56	WT	25.16	0	0	WT	NA	WT
WMP041	WMP041_l_b	legs	b	10/12/2019	NC	Noumea	VDC	F0	BG_trap	Aedes	aegypti	F	30/12/2019	0	WT	Ae. aegypti WT	2.17	Ae. aegypti WT	2.13	Ae. aegypti WT	2.16	Ae. aegypti WT	2.15	49.7	2.11	1.56	WT	25.16	0	0	WT	NA	WT
WMP043	WMP043_l_a	legs	a	10/12/2019	NC	Noumea	VDC	F0	BG_trap	Aedes	aegypti	F	30/12/2019	0	WT	Ae. aegypti wMel	2.14	Ae. aegypti WT	2.13	Ae. aegypti WT	2.16	Ae. aegypti WT	2.15	6.8	1.67	0.47	WT	28.71	0	0	WT	NA	WT
WMP043	WMP043_l_b	legs	b	10/12/2019	NC	Noumea	VDC	F0	BG_trap	Aedes	aegypti	F	30/12/2019	0	WT	Ae. aegypti WT	2.15	Ae. aegypti wMel	2.12	Ae. aegypti WT	2.07	Ae. aegypti WT	2.01	6.8	1.67	0.47	WT	28.71	0	0	WT	NA	WT
WMP045	WMP045_l_a	legs	a	11/12/2019	NC	Noumea	VDC	F0	BG_trap	Aedes	aegypti	M	11/03/2020	1	wMel	Ae. aegypti WT	2.16	Ae. aegypti wMel	2.11	Ae. aegypti WT	2.21	Ae. aegypti WT	2.16	5.1	1.9	0.42	wMel	27.87	25.65	4.666	wMel	NA	WT
WMP045	WMP045_l_b	legs	b	11/12/2019	NC	Noumea	VDC	F0	BG_trap	Aedes	aegypti	M	11/03/2020	1	wMel	Ae. aegypti WT	2.11	Ae. aegypti WT	2.1	Ae. aegypti WT	2.16	Ae. aegypti WT	2.15	5.1	1.9	0.42	wMel	27.87	25.65	4.666	wMel	NA	WT
WMP046	WMP046_l_a	legs	a	11/12/2019	NC	Noumea	VDC	F0	BG_trap	Aedes	aegypti	F	30/12/2019	0	WT	Ae. aegypti WT	2.25	Ae. aegypti wMel	2.16	Ae. aegypti WT	2.31	Ae. aegypti WT	2.23	64.2	2.15	2.56	WT	26.09	0	0	WT	NA	WT
WMP046	WMP046_l_b	legs	b	11/12/2019	NC	Noumea	VDC	F0	BG_trap	Aedes	aegypti	F	30/12/2019	0	WT	Ae. aegypti WT	2.28	Ae. aegypti wMel	2.15	Ae. aegypti WT	2.23	Ae. aegypti WT	2.22	64.2	2.15	2.56	WT	26.09	0	0	WT	NA	WT
WMP047	WMP047_l_a	legs	a	11/12/2019	NC	Noumea	VDC	F0	BG_trap	Aedes	aegypti	F	30/12/2019	0	WT	Ae. aegypti WT	2.2	Ae. aegypti wMel	2.15	Ae. aegypti WT	2.21	Ae. aegypti WT	2.05	48.4	2.06	1.61	WT	25.44	0	0	WT	NA	WT
WMP047	WMP047_l_b	legs	b	11/12/2019	NC	Noumea	VDC	F0	BG_trap	Aedes	aegypti	F	30/12/2019	0	WT	Ae. aegypti WT	2.22	Ae. aegypti wMel	2.22	Ae. aegypti WT	2.3	Ae. aegypti WT	2.16	48.4	2.06	1.61	WT	25.44	0	0	WT	NA	WT
WMP048	WMP048_l_a	legs	a	11/12/2019	NC	Noumea	VDC	F0	BG_trap	Aedes	aegypti	F	02/01/2020	0	WT	Ae. aegypti WT	2.2	Ae. aegypti wMel	2.14	Ae. aegypti WT	2.35	Ae. aegypti WT	2.18	42.8	2.14	1.57	WT	25.74	0	0	WT	NA	WT
WMP048	WMP048_l_b	legs	b	11/12/2019	NC	Noumea	VDC	F0	BG_trap	Aedes	aegypti	F	02/01/2020	0	WT	Ae. aegypti WT	2.16	Ae. aegypti WT	2.09	Ae. aegypti WT	2.19	Ae. aegypti WT	2.19	42.8	2.14	1.57	WT	25.74	0	0	WT	NA	WT
WMP049	WMP049_l_a	legs	a	11/12/2019	NC	Noumea	VDC	F0	BG_trap	Aedes	aegypti	M	11/03/2020	0	WT	Ae. aegypti WT	2.32	Ae. aegypti WT	2.32	Ae. aegypti WT	2.41	Ae. aegypti WT	2.36	8.2	1.48	0.81	WT	27.35	0	0	WT	NA	WT
WMP049	WMP049_l_b	legs	b	11/12/2019	NC	Noumea	VDC	F0	BG_trap	Aedes	aegypti	M	11/03/2020	0	WT	Ae. aegypti WT	2.27	Ae. aegypti WT	2.25	Ae. aegypti WT	2.32	Ae. aegypti WT	2.31	8.2	1.48	0.81	WT	27.35	0	0	WT	NA	WT
WMP050	WMP050_l_a	legs	a	11/12/2019	NC	Noumea	VDC	F0	BG_trap	Aedes	aegypti	F	02/01/2020	0	WT	Ae. aegypti WT	2.15	Ae. aegypti WT	1.97	Ae. aegypti WT	2.23	Ae. aegypti WT	2.15	83.5	2.16	1.77	WT	24.37	0	0	WT	NA	WT
WMP050	WMP050_l_b	legs	b	11/12/2019	NC	Noumea	VDC	F0	BG_trap	Aedes	aegypti	F	02/01/2020	0	WT	Ae. aegypti WT	1.99	Ae. aegypti WT	1.95	Ae. aegypti WT	2.14	Ae. aegypti WT	2.12	83.5	2.16	1.77	WT	24.37	0	0	WT	NA	WT
WMP051	WMP051_l_a	legs	a	12/12/2019	NC	Noumea	VDC	F0	BG_trap	Aedes	aegypti	M	11/03/2020	0	WT	Ae. aegypti WT	2.23	Ae. aegypti WT	2.23	Ae. aegypti WT	2.36	Ae. aegypti WT	2.3	7.8	2.08	0.98	WT	27.76	0	0	WT	NA	WT
WMP051	WMP051_l_b	legs	b	12/12/2019	NC	Noumea	VDC	F0	BG_trap	Aedes	aegypti	M	11/03/2020	0	WT	Ae. aegypti WT	2.28	Ae. aegypti WT	2.25	Ae. aegypti WT	2.38	Ae. aegypti WT	2.25	7.8	2.08	0.98	WT	27.76	0	0	WT	NA	WT
WMP052	WMP052_l_a	legs	a	12/12/2019	NC	Noumea	VDC	F0	BG_trap	Aedes	aegypti	M	11/03/2020	0	WT	Ae. aegypti WT	2.2	Ae. aegypti WT	2.18	Ae. aegypti WT	2.35	Ae. aegypti WT	2.12	4.2	2.11	0.66	WT	27.9	0	0	WT	NA	WT
WMP052	WMP052_l_b	legs	b	12/12/2019	NC	Noumea	VDC	F0	BG_trap	Aedes	aegypti	M	11/03/2020	0	WT	Ae. aegypti WT	2.12	Ae. aegypti WT	2	Ae. aegypti WT	2.35	Ae. aegypti WT	2.33	4.2	2.11	0.66	WT	27.9	0	0	WT	NA	WT
WMP053	WMP053_l_a	legs	a	12/12/2019	NC	Noumea	VDC	F0	BG_trap	Aedes	aegypti	F	11/03/2020	0	WT	Ae. aegypti wMel	2.09	Ae. aegypti WT	2.04	Ae. aegypti WT	2.33	Ae. aegypti WT	2.23	18.6	1.91	1.39	WT	25.58	0	0	WT	NA	WT
WMP053	WMP053_l_b	legs	b	12/12/2019	NC	Noumea	VDC	F0	BG_trap	Aedes	aegypti	F	11/03/2020	0	WT	Ae. aegypti WT	2.12	Ae. aegypti wMel	2.04	Ae. aegypti WT	2.48	Ae. aegypti WT	2.41	18.6	1.91	1.39	WT	25.58	0	0	WT	NA	WT
WMP054	WMP054_l_a	legs	a	12/12/2019	NC	Noumea	VDC	F0	BG_trap	Aedes	aegypti	F	02/01/2020	0	WT	Ae. aegypti WT	2.29	Ae. aegypti wMel	2.07	Ae. aegypti WT	2.37	Ae. aegypti WT	2.35	91.5	2.13	1.7	WT	24.27	0	0	WT	NA	WT
WMP054	WMP054_l_b	legs	b	12/12/2019	NC	Noumea	VDC	F0	BG_trap	Aedes	aegypti	F	02/01/2020	0	WT	Ae. aegypti WT	2.21	Ae. aegypti WT	2.08	Ae. aegypti WT	2.23	Ae. aegypti WT	2.22	91.5	2.13	1.7	WT	24.27	0	0	WT	NA	WT
WMP055	WMP055_l_a	legs	a	12/12/2019	NC	Noumea	VDC	F0	BG_trap	Aedes	aegypti	F	02/01/2020	0	WT	Ae. aegypti WT	2.09	Ae. aegypti WT	2.06	Ae. aegypti WT	2.17	Ae. aegypti WT	2.16	91.5	2.13	1.7	WT	24.27	0	0	WT	NA	WT
WMP055	WMP055_l_b	legs	b	12/12/2019	NC	Noumea	VDC	F0	BG_trap	Aedes	aegypti	F	02/01/2020	0	WT	Ae. aegypti WT	2.32	Ae. aegypti WT	2.06	Ae. aegypti WT	2.24	Ae. aegypti WT	2.23	91.5	2.13	1.7	WT	24.27	0	0	WT	NA	WT
WMP056	WMP056_l_a	legs	a	12/12/2019	NC	Noumea	VDC	F0	BG_trap	Aedes	aegypti	M	02/01/2020	0	WT	Ae. aegypti WT	1.87	Ae. aegypti WT	1.85	Ae. aegypti WT	1.89	Ae. aegypti WT	1.86	5.2	3.15	0.76	WT	28.21	0	0	WT	NA	WT
WMP056	WMP056_l_b	legs	b	12/12/2019	NC	Noumea	VDC	F0	BG_trap	Aedes	aegypti	M	02/01/2020	0	WT	Ae. aegypti WT	2.06	Ae. aegypti WT	1.94	Ae. aegypti WT	2.16	Ae. aegypti WT	2.1	5.2	3.15	0.76	WT	28.21	0	0	WT	NA	WT
WMP057	WMP057_l_a	legs	a	12/12/2019	NC	Noumea	VDC	F0	BG_trap	Aedes	aegypti	F	02/01/2020	0	WT	Ae. aegypti WT	2.06	Ae. aegypti wMel	2.06	Ae. aegypti WT	2.29	Ae. aegypti WT	2.29	36.8	2.34	1.39	WT	25.46	0	0	WT	NA	WT
WMP057	WMP057_l_b	legs	b	12/12/2019	NC	Noumea	VDC	F0	BG_trap	Aedes	aegypti	F	02/01/2020	0	WT	Ae. aegypti WT	2.14	Ae. aegypti WT	2.09	Ae. aegypti WT	2.25	Ae. aegypti WT	2.21	36.8	2.34	1.39	WT	25.46	0	0	WT	NA	WT
WMP059	WMP059_l_a	legs	a	12/12/2019	NC	Noumea	VDC	F0	BG_trap	Aedes	aegypti	M	02/01/2020	0	WT	Ae. aegypti WT	2.13	Ae. aegypti wMel	2.02	Ae. aegypti WT	2.1	Ae. aegypti WT	2.09	4.1	5.08	0.51	WT	28.16	0	0	WT	NA	WT
WMP059	WMP059_l_b	legs	b	12/12/2019	NC	Noumea	VDC	F0	BG_trap	Aedes	aegypti	M	02/01/2020	0	WT	Ae. aegypti WT	2.2	Ae. aegypti WT	2.1	Ae. aegypti WT	2.31	Ae. aegypti WT	2.21	4.1	5.08	0.51	WT	28.16	0	0	WT	NA	WT
WMP060	WMP060_l_a	legs	a	12/12/2019	NC	Noumea	VDC	F0	BG_trap	Aedes	aegypti	F	11/03/2020	0	WT	Ae. aegypti WT	2	Ae. aegypti wMel	1.98	Ae. aegypti WT	2.28	Ae. aegypti WT	2.2	32	2.04	1.43	WT	25.7	0	0	WT	NA	WT
WMP060	WMP060_l_b	legs	b	12/12/2019	NC	Noumea	VDC	F0	BG_trap	Aedes	aegypti	F	11/03/2020	0	WT	Ae. aegypti WT	1.98	Ae. aegypti wMel	1.89	Ae. aegypti WT	2.36	Ae. aegypti WT	2.25	32	2.04	1.43	WT	25.7	0	0	WT	NA	WT
WMP061	WMP061_l_a	legs	a	12/12/2019	NC	Noumea	VDC	F0	BG_trap	Aedes	aegypti	F	02/01/2020	0	WT	Ae. aegypti WT	2.04	Ae. aegypti WT	2.02	Ae. aegypti WT	2.3	Ae. aegypti WT	2.12	42.1	2.24	1.4	WT	25.13	0	0	WT	NA	WT
WMP061	WMP061_l_b	legs	b	12/12/2019	NC	Noumea	VDC	F0	BG_trap	Aedes	aegypti	F	02/01/2020	0	WT	Ae. aegypti WT	2.18	Ae. aegypti WT	2.18	Ae. aegypti WT	2.35	Ae. aegypti WT	2.29	42.1	2.24	1.4	WT	25.13	0	0	WT	NA	WT
WMP062	WMP062_l_a	legs	a	13/12/2019	NC	Noumea	VDC	F0	BG_trap	Aedes	aegypti	F	02/01/2020	1	wMel	Ae. aegypti wMel	2.15	Ae. aegypti wMel	2.14	Ae. aegypti WT	2.15	Ae. aegypti WT	2.07	16.9	2.53	1.48	wMel	25.81	20.81	32.09	wMel	NA	WT
WMP062	WMP062_l_b	legs	b	13/12/2019	NC	Noumea	VDC	F0	BG_trap	Aedes	aegypti	F	02/01/2020	1	wMel	Ae. aegypti WT	2.01	Ae. aegypti wMel	1.97	Ae. aegypti WT	2.23	Ae. aegypti WT	2.17	16.9	2.53	1.48	wMel	25.81	20.81	32.09	wMel	NA	wMel
WMP063	WMP063_l_a	legs	a	13/12/2019	NC	Noumea	VDC	F0	BG_trap	Aedes	aegypti	M	11/03/2020	1	wMel	Ae. aegypti WT	2.11	Ae. aegypti WT	2.07	Ae. aegypti WT	2.29	Ae. aegypti WT	2.27	5.9	2.3	0.56	wMel	27.06	24.75	4.956	wMel	NA	WT
WMP063	WMP063_l_b	legs	b	13/12/2019	NC	Noumea	VDC	F0	BG_trap	Aedes	aegypti	M	11/03/2020	1	wMel	Ae. aegypti WT	2.18	Ae. aegypti WT	2.15	Ae. aegypti WT	2.35	Ae. aegypti WT	2.26	5.9	2.3	0.56	wMel	27.06	24.75	4.956	wMel	NA	WT
WMP064	WMP064_l_a	legs	a	13/12/2019	NC	Noumea	VDC	F0	BG_trap	Aedes	aegypti	M	02/01/2020	0	WT	Ae. aegypti WT	2.25	Ae. aegypti WT	2.14	Ae. aegypti WT	2.29	Ae. aegypti WT	2.18	3.5	5.46	0.45	wMel	29.02	31.09	0.2368	Equivocal	NA	WT
WMP064	WMP064_l_b	legs	b	13/12/2019	NC	Noumea	VDC	F0	BG_trap	Aedes	aegypti	M	02/01/2020	0	WT	Ae. aegypti WT	2.14	Ae. aegypti WT	2.09	Ae. aegypti WT	2.25	Ae. aegypti WT	2.25	3.5	5.46	0.45	wMel	29.02	31.09	0.2368	equivocal	NA	WT
WMP065	WMP065_l_a	legs	a	13/12/2019	NC	Noumea	VDC	F0	BG_trap	Aedes	aegypti	F	02/01/2020	0	WT	Ae. aegypti wMel	2.18	Ae. aegypti WT	2.13	Ae. aegypti WT	2.36	Ae. aegypti WT	2.31	38.5	2.36	2.03	wMel	24.96	31.02	0.015	WT	NA	WT
WMP065	WMP065_l_b	legs	b	13/12/2019	NC	Noumea	VDC	F0	BG_trap	Aedes	aegypti	F	02/01/2020	0	WT	Ae. aegypti wMel	2.2	Ae. aegypti WT	2.19	Ae. aegypti WT	2.31	Ae. aegypti WT	2.29	38.5	2.36	2.03	wMel	24.96	31.02	0.015	WT	NA	WT
WMP066	WMP066_l_a	legs	a	17/12/2019	NC	Noumea	VDC	F0	BG_trap	Aedes	aegypti	F	02/01/2020	0	WT	Ae. aegypti WT	2.21	Ae. aegypti WT	2.18	Ae. aegypti WT	2.25	Ae. aegypti WT	2.18	79	2.23	1.65	WT	24	0	0	WT	NA	WT
WMP066	WMP066_l_b	legs	b	17/12/2019	NC	Noumea	VDC	F0	BG_trap	Aedes	aegypti	F	02/01/2020	0	WT	Ae. aegypti WT	2.19	Ae. aegypti WT	2.1	Ae. aegypti WT	2.33	Ae. aegypti WT	2.19	79	2.23	1.65	WT	24	0	0	WT	NA	WT
WMP067	WMP067_l_a	legs	a	17/12/2019	NC	Noumea	VDC	F0	BG_trap	Aedes	aegypti	M	02/01/2020	0	WT	Ae. aegypti WT	2.09	Ae. aegypti WT	2.02	Ae. aegypti WT	2.13	Ae. aegypti WT	2.1	5.4	4.29	0.82	WT	27.77	0	0	WT	NA	WT
WMP067	WMP067_l_b	legs	b	17/12/2019	NC	Noumea	VDC	F0	BG_trap	Aedes	aegypti	M	02/01/2020	0	WT	Ae. aegypti WT	2.18	Ae. aegypti WT	2.05	Ae. aegypti WT	2.12	Ae. aegypti WT	2.12	5.4	4.29	0.82	WT	27.77	0	0	WT	NA	WT
WMP068	WMP068_l_a	legs	a	17/12/2019	NC	Noumea	VDC	F0	BG_trap	Aedes	aegypti	F	02/01/2020	0	WT	Ae. aegypti WT	2.18	Ae. aegypti WT	2.15	Ae. aegypti WT	2.23	Ae. aegypti WT	2.08	48	2.31	1.91	WT	24.76	0	0	WT	NA	WT
WMP068	WMP068_l_b	legs	b	17/12/2019	NC	Noumea	VDC	F0	BG_trap	Aedes	aegypti	F	02/01/2020	0	WT	Ae. aegypti WT	2.24	Ae. aegypti WT	2.14	Ae. aegypti WT	2.32	Ae. aegypti WT	2.04	48	2.31	1.91	WT	24.76	0	0	WT	NA	WT
WMP069	WMP069_l_a	legs	a	17/12/2019	NC	Noumea	VDC	F0	BG_trap	Aedes	aegypti	M	11/03/2020	0	WT	Ae. aegypti WT	2.18	Ae. aegypti WT	2.08	Ae. aegypti WT	2.3	Ae. aegypti WT	2.24	5.5	2.08	0.49	WT	27.8	0	0	WT	NA	WT
WMP069	WMP069_l_b	legs	b	17/12/2019	NC	Noumea	VDC	F0	BG_trap	Aedes	aegypti	M	11/03/2020	0	WT	Ae. aegypti WT	2.14	Ae. aegypti WT	2.13	Ae. aegypti WT	2.34	Ae. aegypti WT	2.16	5.5	2.08	0.49	WT	27.8	0	0	WT	NA	WT
WMP070	WMP070_l_a	legs	a	17/12/2019	NC	Noumea	VDC	F0	BG_trap	Aedes	aegypti	M	11/03/2020	0	WT	Ae. aegypti WT	2.16	Ae. aegypti WT	2.03	Ae. aegypti WT	2.25	Ae. aegypti WT	2.18	5.5	1.94	0.61	WT	29.09	0	0	WT	NA	WT
WMP070	WMP070_l_b	legs	b	17/12/2019	NC	Noumea	VDC	F0	BG_trap	Aedes	aegypti	M	11/03/2020	0	WT	Ae. aegypti WT	2.2	Ae. aegypti WT	2.15	Ae. aegypti WT	2.31	Ae. aegypti WT	2.3	5.5	1.94	0.61	WT	29.09	0	0	WT	NA	WT
WMP071	WMP071_l_a	legs	a	17/12/2019	NC	Noumea	VDC	F0	BG_trap	Aedes	aegypti	F	02/01/2020	0	WT	Ae. aegypti WT	2.28	Ae. aegypti WT	2.25	Ae. aegypti WT	2.24	Ae. aegypti WT	2.23	20.7	2.32	1.48	WT	25.84	0	0	WT	NA	WT
WMP071	WMP071_l_b	legs	b	17/12/2019	NC	Noumea	VDC	F0	BG_trap	Aedes	aegypti	F	02/01/2020	0	WT	Ae. aegypti WT	2.33	Ae. aegypti WT	2.26	Ae. aegypti WT	2.25	Ae. aegypti WT	2.24	20.7	2.32	1.48	WT	25.84	0	0	WT	NA	WT
WMP072	WMP072_l_a	legs	a	17/12/2019	NC	Noumea	VDC	F0	BG_trap	Aedes	aegypti	F	02/01/2020	0	WT	Ae. aegypti WT	2.01	Ae. aegypti WT	1.99	Ae. aegypti WT	2.18	Ae. aegypti WT	2.12	23.6	2.23	1.34	WT	25.93	0	0	WT	NA	WT
WMP072	WMP072_l_b	legs	b	17/12/2019	NC	Noumea	VDC	F0	BG_trap	Aedes	aegypti	F	02/01/2020	0	WT	Ae. aegypti WT	1.92	Ae. aegypti wMel	1.86	Ae. aegypti WT	2.19	Ae. aegypti WT	2.13	23.6	2.23	1.34	WT	25.93	0	0	WT	NA	WT
WMP073	WMP073_l_a	legs	a	17/12/2019	NC	Noumea	VDC	F0	BG_trap	Aedes	aegypti	F	02/01/2020	NA		NA	NA	NA	NA	NA	NA	NA	NA	8	2.72	0.53	WT	26.92	0	0	WT	NA	NA
WMP073	WMP073_l_b	legs	b	17/12/2019	NC	Noumea	VDC	F0	BG_trap	Aedes	aegypti	F	02/01/2020	0	WT	Ae. aegypti WT	2.17	Ae. aegypti WT	2.16	Ae. aegypti WT	2.27	Ae. aegypti WT	2.2	8	2.72	0.53	WT	26.92	0	0	WT	NA	WT
WMP074	WMP074_l_a	legs	a	17/12/2019	NC	Noumea	VDC	F0	BG_trap	Aedes	aegypti	M	11/03/2020	0	WT	Ae. aegypti WT	2.1	Ae. aegypti WT	2.06	Ae. aegypti WT	2.43	Ae. aegypti WT	2.29	6.9	1.86	0.74	WT	27.76	0	0	WT	NA	WT
WMP074	WMP074_l_b	legs	b	17/12/2019	NC	Noumea	VDC	F0	BG_trap	Aedes	aegypti	M	11/03/2020	0	WT	Ae. aegypti WT	2.21	Ae. aegypti WT	2.1	Ae. aegypti WT	2.34	Ae. aegypti WT	2.14	6.9	1.86	0.74	WT	27.76	0	0	WT	NA	WT
WMP075	WMP075_l_a	legs	a	17/12/2019	NC	Noumea	VDC	F0	BG_trap	Aedes	aegypti	M	11/03/2020	0	WT	Ae. aegypti WT	2.31	Ae. aegypti WT	2.23	Ae. aegypti WT	2.37	Ae. aegypti WT	2.24	9.7	1.96	0.97	WT	26.98	0	0	WT	NA	WT
WMP075	WMP075_l_b	legs	b	17/12/2019	NC	Noumea	VDC	F0	BG_trap	Aedes	aegypti	M	11/03/2020	0	WT	Ae. aegypti WT	2.3	Ae. aegypti WT	2.28	Ae. aegypti WT	2.37	Ae. aegypti WT	2.28	9.7	1.96	0.97	WT	26.98	0	0	WT	NA	WT
WMP076	WMP076_l_a	legs	a	17/12/2019	NC	Noumea	VDC	F0	BG_trap	Aedes	aegypti	F	02/01/2020	0	WT	Ae. aegypti WT	2.35	Ae. aegypti wMel	2.2	Ae. aegypti WT	2.37	Ae. aegypti WT	2.19	10.7	2.69	1.05	WT	28.44	0	0	WT	NA	WT
WMP076	WMP076_l_b	legs	b	17/12/2019	NC	Noumea	VDC	F0	BG_trap	Aedes	aegypti	F	02/01/2020	0	WT	Ae. aegypti WT	2.17	Ae. aegypti WT	2.12	Ae. aegypti WT	2.15	Ae. aegypti WT	2.14	10.7	2.69	1.05	WT	28.44	0	0	WT	NA	WT
WMP077	WMP077_l_a	legs	a	17/12/2019	NC	Noumea	VDC	F0	BG_trap	Aedes	aegypti	F	02/01/2020	0	WT	Ae. aegypti WT	2.15	Ae. aegypti WT	2.13	Ae. aegypti WT	2.16	Ae. aegypti WT	2.11	36.8	2.21	1.31	wMel	25.68	30.13	0.0457	WT	NA	WT
WMP077	WMP077_l_b	legs	b	17/12/2019	NC	Noumea	VDC	F0	BG_trap	Aedes	aegypti	F	02/01/2020	0	WT	Ae. aegypti WT	2.16	Ae. aegypti WT	2.02	Ae. aegypti WT	2.3	Ae. aegypti WT	2.29	36.8	2.21	1.31	wMel	25.68	30.13	0.0457	WT	NA	WT
WMP078	WMP078_l_a	legs	a	17/12/2019	NC	Noumea	VDC	F0	BG_trap	Aedes	aegypti	F	02/01/2020	1	wMel	Ae. aegypti WT	2.25	Ae. aegypti WT	2.12	Ae. aegypti WT	2.22	Ae. aegypti WT	2.21	30	2.28	1.5	wMel	25.26	19.88	41.62	wMel	NA	WT
WMP078	WMP078_l_b	legs	b	17/12/2019	NC	Noumea	VDC	F0	BG_trap	Aedes	aegypti	F	02/01/2020	1	wMel	Ae. aegypti WT	2.19	Ae. aegypti WT	2.16	Ae. aegypti WT	2.22	Ae. aegypti WT	2.18	30	2.28	1.5	wMel	25.26	19.88	41.62	wMel	NA	WT
WMP079	WMP079_l_a	legs	a	17/12/2019	NC	Noumea	VDC	F0	BG_trap	Aedes	aegypti	F	11/03/2020	0	WT	Ae. aegypti wMel	2.17	Ae. aegypti wMel	2.16	Ae. aegypti WT	2.16	Ae. aegypti WT	2.06	37.1	2.21	1.3	wMel	25.45	30.35	0.0336	WT	NA	WT
WMP079	WMP079_l_b	legs	b	17/12/2019	NC	Noumea	VDC	F0	BG_trap	Aedes	aegypti	F	11/03/2020	0	WT	Ae. aegypti wMel	2.17	Ae. aegypti WT	2.12	Ae. aegypti WT	2.18	Ae. aegypti WT	2.18	37.1	2.21	1.3	wMel	25.45	30.35	0.0336	WT	NA	WT
WMP080	WMP080_l_a	legs	a	17/12/2019	NC	Noumea	VDC	F0	BG_trap	Aedes	aegypti	M	11/03/2020	0	WT	Ae. aegypti WT	2.18	Ae. aegypti WT	2.16	Ae. aegypti WT	2.42	Ae. aegypti WT	2.38	55	1.38	0.73	WT	26.91	0	0	WT	NA	WT
WMP080	WMP080_l_b	legs	b	17/12/2019	NC	Noumea	VDC	F0	BG_trap	Aedes	aegypti	M	11/03/2020	0	WT	Ae. aegypti wMel	2.22	Ae. aegypti WT	2.21	Ae. aegypti WT	2.3	Ae. aegypti WT	2.29	55	1.38	0.73	WT	26.91	0	0	WT	NA	WT
WMP081	WMP081_l_a	legs	a	17/12/2019	NC	Noumea	VDC	F0	BG_trap	Aedes	aegypti	F	11/03/2020	1	wMel	Ae. aegypti wMel	2.21	Ae. aegypti WT	2.2	Ae. aegypti WT	2.37	Ae. aegypti WT	2.35	29.5	2.11	1.45	wMel	25.5	19.53	62.65	wMel	NA	WT
WMP081	WMP081_l_b	legs	b	17/12/2019	NC	Noumea	VDC	F0	BG_trap	Aedes	aegypti	F	11/03/2020	1	wMel	Ae. aegypti wMel	2.15	Ae. aegypti wMel	2.14	Ae. aegypti WT	2.37	Ae. aegypti WT	2.28	29.5	2.11	1.45	wMel	25.5	19.53	62.65	wMel	NA	wMel
WMP082	WMP082_l_a	legs	a	17/12/2019	NC	Noumea	VDC	F0	BG_trap	Aedes	aegypti	M	11/03/2020	0	WT	Ae. aegypti wMel	2.22	Ae. aegypti WT	2.15	Ae. aegypti WT	2.32	Ae. aegypti WT	2.31	7.8	1.78	0.65	WT	26.63	0	0	WT	NA	wMel
WMP082	WMP082_l_b	legs	b	17/12/2019	NC	Noumea	VDC	F0	BG_trap	Aedes	aegypti	M	11/03/2020	0	WT	Ae. aegypti WT	2.17	Ae. aegypti wMel	2.15	Ae. aegypti WT	2.31	Ae. aegypti WT	2.3	7.8	1.78	0.65	WT	26.63	0	0	WT	NA	WT
WMP083	WMP083_l_a	legs	a	17/12/2019	NC	Noumea	VDC	F0	BG_trap	Aedes	aegypti	M	11/03/2020	1	wMel	Ae. aegypti wMel	2.18	Ae. aegypti WT	2.07	Ae. aegypti WT	2.29	Ae. aegypti WT	2.11	8.9	2.13	0.76	wMel	27.15	22.18	31.29	wMel	NA	WT
WMP083	WMP083_l_b	legs	b	17/12/2019	NC	Noumea	VDC	F0	BG_trap	Aedes	aegypti	M	11/03/2020	1	wMel	Ae. aegypti WT	2.23	Ae. aegypti WT	2.13	Ae. aegypti WT	2.42	Ae. aegypti WT	2.39	8.9	2.13	0.76	wMel	27.15	22.18	31.29	wMel	NA	WT
WMP084	WMP084_l_a	legs	a	18/12/2019	NC	Noumea	VDC	F0	BG_trap	Aedes	aegypti	M	11/03/2020	NA		NA	NA	NA	NA	NA	NA	NA	NA	5.9	2.26	0.64	WT	27.77	0	0	WT	NA	NA
WMP084	WMP084_l_b	legs	b	18/12/2019	NC	Noumea	VDC	F0	BG_trap	Aedes	aegypti	M	11/03/2020	0	WT	Ae. aegypti WT	2.12	Ae. aegypti WT	2.02	Ae. aegypti WT	2.23	Ae. aegypti WT	2.22	5.9	2.26	0.64	WT	27.77	0	0	WT	NA	WT
WMP085	WMP085_l_a	legs	a	18/12/2019	NC	Noumea	VDC	F0	BG_trap	Aedes	aegypti	M	11/03/2020	0	WT	Ae. aegypti WT	2.33	Ae. aegypti WT	2.27	Ae. aegypti WT	2.3	Ae. aegypti WT	2.19	6.5	1.8	0.61	WT	28.59	0	0	WT	NA	WT
WMP085	WMP085_l_b	legs	b	18/12/2019	NC	Noumea	VDC	F0	BG_trap	Aedes	aegypti	M	11/03/2020	0	WT	Ae. aegypti WT	2.27	Ae. aegypti WT	2.12	Ae. aegypti WT	2.17	Ae. aegypti WT	2.16	6.5	1.8	0.61	WT	28.59	0	0	WT	NA	WT
WMP086	WMP086_l_a	legs	a	18/12/2019	NC	Noumea	VDC	F0	BG_trap	Aedes	aegypti	M	11/03/2020	0	WT	Ae. aegypti WT	2.19	Ae. aegypti WT	2.11	Ae. aegypti WT	2.3	Ae. aegypti WT	2.26	7.3	2.02	0.46	WT	27.71	0	0	WT	NA	WT
WMP086	WMP086_l_b	legs	b	18/12/2019	NC	Noumea	VDC	F0	BG_trap	Aedes	aegypti	M	11/03/2020	NA		NA	NA	NA	NA	NA	NA	NA	NA	7.3	2.02	0.46	WT	27.71	0	0	WT	NA	NA
WMP087	WMP087_l_a	legs	a	18/12/2019	NC	Noumea	VDC	F0	BG_trap	Aedes	aegypti	F	11/03/2020	0	WT	Ae. aegypti WT	2.32	Ae. aegypti WT	2.31	Ae. aegypti WT	2.32	Ae. aegypti WT	2.28	66.3	2.2	1.54	WT	24.73	0	0	WT	NA	WT
WMP087	WMP087_l_b	legs	b	18/12/2019	NC	Noumea	VDC	F0	BG_trap	Aedes	aegypti	F	11/03/2020	0	WT	Ae. aegypti WT	2.2	Ae. aegypti WT	2.18	Ae. aegypti WT	2.26	Ae. aegypti WT	2.24	66.3	2.2	1.54	WT	24.73	0	0	WT	NA	WT
WMP088	WMP088_l_a	legs	a	18/12/2019	NC	Noumea	VDC	F0	BG_trap	Aedes	aegypti	M	11/03/2020	0	WT	Ae. aegypti WT	2.13	Ae. aegypti WT	2.09	Ae. aegypti WT	2.24	Ae. aegypti WT	2.09	7	3.31	0.75	WT	27.28	0	0	WT	NA	WT
WMP088	WMP088_l_b	legs	b	18/12/2019	NC	Noumea	VDC	F0	BG_trap	Aedes	aegypti	M	11/03/2020	0	WT	Ae. aegypti WT	2.16	Ae. aegypti WT	2.13	Ae. aegypti WT	2.37	Ae. aegypti WT	2.16	7	3.31	0.75	WT	27.28	0	0	WT	NA	WT
WMP089	WMP089_l_a	legs	a	18/12/2019	NC	Noumea	VDC	F0	BG_trap	Aedes	aegypti	M	11/03/2020	1	wMel	Ae. aegypti wMel	2.25	Ae. aegypti wMel	2.25	Ae. aegypti WT	2.35	Ae. aegypti WT	2.3	6.8	2.18	0.85	wMel	26.69	24.46	4.667	wMel	NA	WT
WMP089	WMP089_l_b	legs	b	18/12/2019	NC	Noumea	VDC	F0	BG_trap	Aedes	aegypti	M	11/03/2020	1	wMel	Ae. aegypti WT	2.37	Ae. aegypti WT	2.36	Ae. aegypti WT	2.27	Ae. aegypti WT	2.23	6.8	2.18	0.85	wMel	26.69	24.46	4.667	wMel	NA	WT
WMP090	WMP090_l_a	legs	a	18/12/2019	NC	Noumea	VDC	F0	BG_trap	Aedes	aegypti	F	11/03/2020	0	WT	Ae. aegypti WT	2.07	Ae. aegypti WT	2.06	Ae. aegypti WT	2.3	Ae. aegypti WT	2.21	42.8	2.17	1.77	WT	24.49	0	0	WT	NA	WT
WMP090	WMP090_l_b	legs	b	18/12/2019	NC	Noumea	VDC	F0	BG_trap	Aedes	aegypti	F	11/03/2020	0	WT	Ae. aegypti WT	2.26	Ae. aegypti wMel	2.16	Ae. aegypti WT	2.27	Ae. aegypti WT	2.22	42.8	2.17	1.77	WT	24.49	0	0	WT	NA	WT
WMP091	WMP091_l_a	legs	a	19/12/2019	NC	Noumea	VDC	F0	BG_trap	Aedes	aegypti	M	11/03/2020	1	wMel	Ae. aegypti WT	2.13	Ae. aegypti wMel	2.07	Ae. aegypti WT	2.25	Ae. aegypti WT	2.25	4.2	2.5	0.47	wMel	27.72	23.59	17.51	wMel	NA	WT
WMP091	WMP091_l_b	legs	b	19/12/2019	NC	Noumea	VDC	F0	BG_trap	Aedes	aegypti	M	11/03/2020	1	wMel	Ae. aegypti WT	2.25	Ae. aegypti wMel	2.07	Ae. aegypti WT		Ae. aegypti WT		4.2	2.5	0.47	wMel	27.72	23.59	17.51	wMel	NA	WT
WMP092	WMP092_l_a	legs	a	19/12/2019	NC	Noumea	VDC	F0	BG_trap	Aedes	aegypti	F	16/03/2020	0	WT	Ae. aegypti WT	1.65	Ae. aegypti wMel	1.56	Ae. aegypti WT	1.76	Ae. aegypti WT	1.74	70.3	2.14	1.65	WT	24.85	0	0	WT	NA	WT
WMP092	WMP092_l_b	legs	b	19/12/2019	NC	Noumea	VDC	F0	BG_trap	Aedes	aegypti	F	16/03/2020	0	WT	Ae. aegypti wMel	2.08	Ae. aegypti WT	1.94	Ae. aegypti WT	1.74	Ae. aegypti WT	1.72	70.3	2.14	1.65	WT	24.85	0	0	WT	NA	WT
WMP094	WMP094_l_a	legs	a	19/12/2019	NC	Noumea	VDC	F0	BG_trap	Aedes	aegypti	F	16/03/2020	1	wMel	Ae. aegypti wMel	2.34	Ae. aegypti wMel	2.32	Ae. aegypti WT	2.16	Ae. aegypti WT	2.15	15.4	2.02	1.34	wMel	26.68	21.54	35.17	wMel	NA	wMel
WMP094	WMP094_l_b	legs	b	19/12/2019	NC	Noumea	VDC	F0	BG_trap	Aedes	aegypti	F	16/03/2020	1	wMel	Ae. aegypti wMel	2.3	Ae. aegypti wMel	2.3	Ae. aegypti WT	2.27	Ae. aegypti WT	2.19	15.4	2.02	1.34	wMel	26.68	21.54	35.17	wMel	NA	wMel
WMP096	WMP096_l_a	legs	a	19/12/2019	NC	Noumea	VDC	F0	BG_trap	Aedes	aegypti	M	16/03/2020	NA		NA	NA	NA	NA	NA	NA	NA	NA	5.8	2.27	0.71	WT	28.08	0	0	WT	NA	NA
WMP096	WMP096_l_b	legs	b	19/12/2019	NC	Noumea	VDC	F0	BG_trap	Aedes	aegypti	M	16/03/2020	NA		NA	NA	NA	NA	NA	NA	NA	NA	5.8	2.27	0.71	WT	28.08	0	0	WT	NA	NA
WMP097	WMP097_l_a	legs	a	19/12/2019	NC	Noumea	VDC	F0	BG_trap	Aedes	aegypti	M	16/03/2020	NA		NA	NA	NA	NA	NA	NA	NA	NA	4.9	2.29	0.27	WT	27.93	0	0	WT	NA	NA
WMP097	WMP097_l_b	legs	b	19/12/2019	NC	Noumea	VDC	F0	BG_trap	Aedes	aegypti	M	16/03/2020	NA		NA	NA	NA	NA	NA	NA	NA	NA	4.9	2.29	0.27	WT	27.93	0	0	WT	NA	NA
WMP098	WMP098_l_a	legs	a	19/12/2019	NC	Noumea	VDC	F0	BG_trap	Aedes	aegypti	M	16/03/2020	NA		NA	NA	NA	NA	NA	NA	NA	NA	7.2	2.15	0.74	wMel	26.87	29.73	0.1376	Equivocal	NA	NA
WMP098	WMP098_l_b	legs	b	19/12/2019	NC	Noumea	VDC	F0	BG_trap	Aedes	aegypti	M	16/03/2020	NA		NA	NA	NA	NA	NA	NA	NA	NA	7.2	2.15	0.74	wMel	26.87	29.73	0.1376	equivocal	NA	NA
WMP099	WMP099_l_a	legs	a	19/12/2019	NC	Noumea	VDC	F0	BG_trap	Aedes	aegypti	M	16/03/2020	NA		NA	NA	NA	NA	NA	NA	NA	NA	5.6	1.97	0.63	wMel	27.52	26.42	2.131	wMel	NA	NA
WMP099	WMP099_l_b	legs	b	19/12/2019	NC	Noumea	VDC	F0	BG_trap	Aedes	aegypti	M	16/03/2020	1	wMel	Ae. aegypti WT	2.18	Ae. aegypti wMel	2.17	Ae. aegypti WT	2.35	Ae. aegypti WT	2.34	5.6	1.97	0.63	wMel	27.52	26.42	2.131	wMel	NA	WT
WMP100	WMP100_l_a	legs	a	19/12/2019	NC	Noumea	VDC	F0	BG_trap	Aedes	aegypti	M	16/03/2020	0	WT	Ae. aegypti WT	2.19	Ae. aegypti WT	2.15	Ae. aegypti WT	2.21	Ae. aegypti WT	2.21	8.5	2.24	0.85	WT	26.52	0	0	WT	NA	WT
WMP100	WMP100_l_b	legs	b	19/12/2019	NC	Noumea	VDC	F0	BG_trap	Aedes	aegypti	M	16/03/2020	0	WT	Ae. aegypti WT	2.3	Ae. aegypti WT	2.29	Ae. aegypti WT	2.34	Ae. aegypti WT	2.31	8.5	2.24	0.85	WT	26.52	0	0	WT	NA	WT
WMP101	WMP101_l_a	legs	a	20/12/2019	NC	Noumea	VDC	F0	BG_trap	Aedes	aegypti	F	16/03/2020	0	WT	Ae. aegypti wMel	1.91	Ae. aegypti wMel	1.88	Ae. aegypti WT	2.11	Ae. aegypti WT	2.11	13.6	2.14	1.08	wMel	26.66	29.07	0.1886	Equivocal	NA	WT
WMP101	WMP101_l_b	legs	b	20/12/2019	NC	Noumea	VDC	F0	BG_trap	Aedes	aegypti	F	16/03/2020	0	WT	Ae. aegypti wMel	2.06	Ae. aegypti wMel	2.06	Ae. aegypti WT	2.23	Ae. aegypti WT	2.12	13.6	2.14	1.08	wMel	26.66	29.07	0.1886	equivocal	NA	WT
WMP102	WMP102_l_a	legs	a	20/12/2019	NC	Noumea	VDC	F0	BG_trap	Aedes	aegypti	F	16/03/2020	0	WT	Ae. aegypti wMel	2.1	Ae. aegypti WT	2.05	Ae. aegypti WT	2.24	Ae. aegypti WT	2.2	19.3	2.35	1.19	WT	25.82	0	0	WT	NA	WT
WMP102	WMP102_l_b	legs	b	20/12/2019	NC	Noumea	VDC	F0	BG_trap	Aedes	aegypti	F	16/03/2020	NA		NA	NA	NA	NA	NA	NA	NA	NA	19.3	2.35	1.19	WT	25.82	0	0	WT	NA	NA
WMP103	WMP103_l_a	legs	a	02/01/2020	NC	Noumea	VDC	F0	BG_trap	Aedes	aegypti	F	16/03/2020	0	WT	Ae. aegypti WT	2.21	Ae. aegypti wMel	2.12	Ae. aegypti WT	2.43	Ae. aegypti WT	2.37	25	2.14	1.19	WT	25.32	0	0	WT	NA	WT
WMP103	WMP103_l_b	legs	b	02/01/2020	NC	Noumea	VDC	F0	BG_trap	Aedes	aegypti	F	16/03/2020	0	WT	Ae. aegypti WT	2.37	Ae. aegypti WT	2.27	Ae. aegypti WT	2.53	Ae. aegypti WT	2.42	25	2.14	1.19	WT	25.32	0	0	WT	NA	WT
WMP104	WMP104_l_a	legs	a	02/01/2020	NC	Noumea	VDC	F0	BG_trap	Aedes	aegypti	F	16/03/2020	NA		NA	NA	NA	NA	NA	NA	NA	NA	8.6	2.28	1.26	WT	26.71	0	0	WT	NA	NA
WMP104	WMP104_l_b	legs	b	02/01/2020	NC	Noumea	VDC	F0	BG_trap	Aedes	aegypti	F	16/03/2020	NA		NA	NA	NA	NA	NA	NA	NA	NA	8.6	2.28	1.26	WT	26.71	0	0	WT	NA	NA
WMP105	WMP105_l_a	legs	a	02/01/2020	NC	Noumea	VDC	F0	BG_trap	Aedes	aegypti	M	16/03/2020	0	WT	Ae. aegypti wMel	2.07	Ae. aegypti WT	2.02	Ae. aegypti WT	2.4	Ae. aegypti WT	2.31	8.2	2.34	0.67	WT	27.24	0	0	WT	NA	WT
WMP105	WMP105_l_b	legs	b	02/01/2020	NC	Noumea	VDC	F0	BG_trap	Aedes	aegypti	M	16/03/2020	0	WT	Ae. aegypti WT	2.06	Ae. aegypti WT	2	Ae. aegypti WT	2.44	Ae. aegypti WT	2.43	8.2	2.34	0.67	WT	27.24	0	0	WT	NA	WT
WMP106	WMP106_l_a	legs	a	02/01/2020	NC	Noumea	VDC	F0	BG_trap	Aedes	aegypti	M	16/03/2020	0	WT	Ae. aegypti wMel	2.17	Ae. aegypti wMel	2.11	Ae. aegypti WT	2.39	Ae. aegypti WT	2.37	3.5	2.01	0.34	WT	28.42	0	0	WT	NA	WT
WMP106	WMP106_l_b	legs	b	02/01/2020	NC	Noumea	VDC	F0	BG_trap	Aedes	aegypti	M	16/03/2020	0	WT	Ae. aegypti wMel	2.06	Ae. aegypti wMel	2.05	Ae. aegypti WT	2.38	Ae. aegypti WT	2.24	3.5	2.01	0.34	WT	28.42	0	0	WT	NA	WT
WMP107	WMP107_l_a	legs	a	02/01/2020	NC	Noumea	VDC	F0	BG_trap	Aedes	aegypti	M	16/03/2020	0	WT	Ae. aegypti wMel	2.04	Ae. aegypti WT	2.02	Ae. aegypti WT	2.38	Ae. aegypti WT	2.29	6.8	1.97	0.53	WT	27.7	0	0	WT	NA	WT
WMP107	WMP107_l_b	legs	b	02/01/2020	NC	Noumea	VDC	F0	BG_trap	Aedes	aegypti	M	16/03/2020	NA		NA	NA	NA	NA	NA	NA	NA	NA	6.8	1.97	0.53	WT	27.7	0	0	WT	NA	NA
WMP108	WMP108_l_a	legs	a	06/01/2020	NC	Noumea	VDC	F0	BG_trap	Aedes	aegypti	F	16/03/2020	NA		NA	NA	NA	NA	NA	NA	NA	NA	13.9	2.25	1.35	WT	25.79	0	0	WT	NA	NA
WMP108	WMP108_l_b	legs	b	06/01/2020	NC	Noumea	VDC	F0	BG_trap	Aedes	aegypti	F	16/03/2020	NA		NA	NA	NA	NA	NA	NA	NA	NA	13.9	2.25	1.35	WT	25.79	0	0	WT	NA	NA
WMP109	WMP109_l_a	legs	a	06/01/2020	NC	Noumea	VDC	F0	BG_trap	Aedes	aegypti	M	16/03/2020	1	wMel	Ae. aegypti WT	2.24	Ae. aegypti wMel	2.16	Ae. aegypti WT	2.36	Ae. aegypti WT	2.31	5.7	2.46	0.58	wMel	27.33	24.15	9.052	wMel	NA	WT
WMP109	WMP109_l_b	legs	b	06/01/2020	NC	Noumea	VDC	F0	BG_trap	Aedes	aegypti	M	16/03/2020	1	wMel	Ae. aegypti WT	2.13	Ae. aegypti wMel	2.09	Ae. aegypti WT	2.29	Ae. aegypti WT	2.24	5.7	2.46	0.58	wMel	27.33	24.15	9.052	wMel	NA	WT
WMP110	WMP110_l_a	legs	a	06/01/2020	NC	Noumea	VDC	F0	BG_trap	Aedes	aegypti	M	16/03/2020	1	wMel	Ae. aegypti wMel	2.32	Ae. aegypti WT	2.31	Ae. aegypti WT	2.35	Ae. aegypti WT	2.27	11.5	2.03	1.04	wMel	26.44	22.31	17.54	wMel	NA	WT
WMP110	WMP110_l_b	legs	b	06/01/2020	NC	Noumea	VDC	F0	BG_trap	Aedes	aegypti	M	16/03/2020	1	wMel	Ae. aegypti wMel	2.27	Ae. aegypti wMel	2.24	Ae. aegypti WT	2.26	Ae. aegypti WT	2.26	11.5	2.03	1.04	wMel	26.44	22.31	17.54	wMel	NA	WT
WMP111	WMP111_l_a	legs	a	06/01/2020	NC	Noumea	VDC	F0	BG_trap	Aedes	aegypti	M	16/03/2020	1	wMel	Ae. aegypti WT	2.21	Ae. aegypti wMel	2.13	Ae. aegypti WT	2.21	Ae. aegypti WT	2.19	5	1.81	0.56	wMel	28	24.17	14.22	wMel	NA	WT
WMP111	WMP111_l_b	legs	b	06/01/2020	NC	Noumea	VDC	F0	BG_trap	Aedes	aegypti	M	16/03/2020	1	wMel	Ae. aegypti WT	2.07	Ae. aegypti WT	2.04	Ae. aegypti WT	2.05	Ae. aegypti WT	2.04	5	1.81	0.56	wMel	28	24.17	14.22	wMel	NA	WT
WMP112	WMP112_l_a	legs	a	06/01/2020	NC	Noumea	VDC	F0	BG_trap	Aedes	aegypti	M	16/03/2020	0	WT	Ae. aegypti WT	2.15	Ae. aegypti WT	2.12	Ae. aegypti WT	2.3	Ae. aegypti WT	2.27	4	2.34	0.59	WT	27.56	0	0	WT	NA	WT
WMP112	WMP112_l_b	legs	b	06/01/2020	NC	Noumea	VDC	F0	BG_trap	Aedes	aegypti	M	16/03/2020	0	WT	Ae. aegypti WT	2.15	Ae. aegypti WT	2.15	Ae. aegypti WT	2.25	Ae. aegypti WT	2.15	4	2.34	0.59	WT	27.56	0	0	WT	NA	WT
WMP113	WMP113_l_a	legs	a	06/01/2020	NC	Noumea	VDC	F0	BG_trap	Aedes	aegypti	M	16/03/2020	0	WT	Ae. aegypti WT	2.27	Ae. aegypti WT	2.17	Ae. aegypti WT	2.24	Ae. aegypti WT	2.2	8.9	2.43	0.97	WT	26.91	0	0	WT	NA	WT
WMP113	WMP113_l_b	legs	b	06/01/2020	NC	Noumea	VDC	F0	BG_trap	Aedes	aegypti	M	16/03/2020	0	WT	Ae. aegypti WT	2.37	Ae. aegypti WT	2.28	Ae. aegypti WT	2.31	Ae. aegypti WT	2.27	8.9	2.43	0.97	WT	26.91	0	0	WT	NA	WT
WMP114	WMP114_l_a	legs	a	07/01/2020	NC	Noumea	VDC	F0	BG_trap	Aedes	aegypti	M	16/03/2020	0	WT	Ae. aegypti wMel	2.26	Ae. aegypti wMel	2.2	Ae. aegypti WT	2.32	Ae. aegypti WT	2.25	25.6	1.71	0.7	wMel	27.51	29.38	0.2736	Equivocal	NA	WT
WMP114	WMP114_l_b	legs	b	07/01/2020	NC	Noumea	VDC	F0	BG_trap	Aedes	aegypti	M	16/03/2020	0	WT	Ae. aegypti wMel	2.26	Ae. aegypti wMel	2.18	Ae. aegypti WT	2.23	Ae. aegypti WT	2.2	25.6	1.71	0.7	wMel	27.51	29.38	0.2736	equivocal	NA	WT
WMP115	WMP115_l_a	legs	a	07/01/2020	NC	Noumea	VDC	F0	BG_trap	Aedes	aegypti	M	16/03/2020	0	WT	Ae. aegypti WT	2.09	Ae. aegypti wMel	2.09	Ae. aegypti WT	2.34	Ae. aegypti WT	2.33	5.2	1.71	0.53	WT	30.64	0	0	WT	NA	WT
WMP115	WMP115_l_b	legs	b	07/01/2020	NC	Noumea	VDC	F0	BG_trap	Aedes	aegypti	M	16/03/2020	0	WT	Ae. aegypti WT	2.09	Ae. aegypti wMel	2.07	Ae. aegypti WT	2.36	Ae. aegypti WT	2.27	5.2	1.71	0.53	WT	30.64	0	0	WT	NA	WT
WMP116	WMP116_l_a	legs	a	07/01/2020	NC	Noumea	VDC	F0	BG_trap	Aedes	aegypti	M	16/03/2020	1	wMel	Ae. aegypti wMel	2.23	Ae. aegypti WT	2.22	Ae. aegypti WT	2.37	Ae. aegypti WT	2.34	29.5	2.19	1.56	wMel	25.16	20	35.85	wMel	NA	WT
WMP116	WMP116_l_b	legs	b	07/01/2020	NC	Noumea	VDC	F0	BG_trap	Aedes	aegypti	M	16/03/2020	1	wMel	Ae. aegypti WT	2.27	Ae. aegypti wMel	2.16	Ae. aegypti WT	2.46	Ae. aegypti WT	2.43	29.5	2.19	1.56	wMel	25.16	20	35.85	wMel	NA	WT
WMP117	WMP117_l_a	legs	a	07/01/2020	NC	Noumea	VDC	F0	BG_trap	Aedes	aegypti	F	16/03/2020	0	WT	Ae. aegypti wMel	2.4	Ae. aegypti WT	2.36	Ae. aegypti WT	2.51	Ae. aegypti WT	2.32	47	2.11	1.72	WT	25.22	0	0	WT	NA	WT
WMP117	WMP117_l_b	legs	b	07/01/2020	NC	Noumea	VDC	F0	BG_trap	Aedes	aegypti	F	16/03/2020	0	WT	Ae. aegypti wMel	2.33	Ae. aegypti WT	2.19	Ae. aegypti WT	2.32	Ae. aegypti WT	2.26	47	2.11	1.72	WT	25.22	0	0	WT	NA	WT
WMP391	WMP391_l_a	legs	a	04/03/2020	NC	Noumea	VDC	F0	BG_trap	Aedes	aegypti	F	11/05/2020	0	WT	Ae. aegypti WT	2.18	Ae. aegypti WT	2.15	Ae. aegypti WT	2.21	Ae. aegypti WT	2.11	3.8	1.97	0.78	WT	27.45	0	0	WT	NA	WT
WMP391	WMP391_l_b	legs	b	04/03/2020	NC	Noumea	VDC	F0	BG_trap	Aedes	aegypti	F	11/05/2020	NA		NA	NA	NA	NA	NA	NA	NA	NA	3.8	1.97	0.78	WT	27.45	0	0	WT	NA	NA
WMP392	WMP392_l_a	legs	a	04/03/2020	NC	Noumea	VDC	F0	BG_trap	Aedes	aegypti	F	11/05/2020	0	WT	Ae. aegypti WT	2.02	Ae. aegypti WT	1.94	Ae. aegypti WT	2.05	Ae. aegypti WT	1.99	2.3	1.94	0.7	WT	27.78	0	0	WT	NA	WT
WMP392	WMP392_l_b	legs	b	04/03/2020	NC	Noumea	VDC	F0	BG_trap	Aedes	aegypti	F	11/05/2020	0	WT	Ae. aegypti WT	2.07	Ae. aegypti WT	1.94	Ae. aegypti WT	2.2	Ae. aegypti WT	2.13	2.3	1.94	0.7	WT	27.78	0	0	WT	NA	WT
WMP395	WMP395_l_a	legs	a	04/03/2020	NC	Noumea	VDC	F0	BG_trap	Aedes	aegypti	F	12/05/2020	0	WT	Ae. aegypti wMel	1.74	Ae. aegypti wMel	1.72	Ae. aegypti WT	1.87	Ae. aegypti WT	1.73	5.8	2.61	0.9	WT	26.95	0	0	WT	NA	WT
WMP395	WMP395_l_b	legs	b	04/03/2020	NC	Noumea	VDC	F0	BG_trap	Aedes	aegypti	F	12/05/2020	0	WT	Ae. aegypti wMel	1.78	Ae. aegypti wMel	1.77	Ae. aegypti WT	1.82	Ae. aegypti WT	1.8	5.8	2.61	0.9	WT	26.95	0	0	WT	NA	WT
WMP396	WMP396_l_a	legs	a	04/03/2020	NC	Noumea	VDC	F0	BG_trap	Aedes	aegypti	F	12/05/2020	1	wMel	Ae. aegypti wMel	1.99	Ae. aegypti WT	1.93	Ae. aegypti WT	2.02	Ae. aegypti WT	2.02	19.1	1.85	0.84	wMel	27.49	21.62	58.46	wMel	NA	WT
WMP396	WMP396_l_b	legs	b	04/03/2020	NC	Noumea	VDC	F0	BG_trap	Aedes	aegypti	F	12/05/2020	1	wMel	Ae. aegypti wMel	2.14	Ae. aegypti wMel	2.14	Ae. aegypti WT	2.17	Ae. aegypti WT	2.03	19.1	1.85	0.84	wMel	27.49	21.62	58.46	wMel	NA	WT
WMP397	WMP397_l_a	legs	a	04/03/2020	NC	Noumea	VDC	F0	BG_trap	Aedes	aegypti	F	12/05/2020	0	WT	Ae. aegypti WT	2.05	Ae. aegypti WT	1.95	Ae. aegypti WT	2.08	Ae. aegypti WT	1.97	17.2	2.05	1.58	WT	25.31	0	0	WT	NA	WT
WMP397	WMP397_l_b	legs	b	04/03/2020	NC	Noumea	VDC	F0	BG_trap	Aedes	aegypti	F	12/05/2020	NA		NA	NA	NA	NA	NA	NA	NA	NA	17.2	2.05	1.58	WT	25.31	0	0	WT	NA	NA
WMP398	WMP398_l_a	legs	a	04/03/2020	NC	Noumea	VDC	F0	BG_trap	Aedes	aegypti	F	12/05/2020	0	WT	Ae. aegypti WT	1.97	Ae. aegypti WT	1.93	Ae. aegypti WT	2.03	Ae. aegypti WT	2.02	11.9	1.77	1.26	WT	25.62	0	0	WT	NA	WT
WMP398	WMP398_l_b	legs	b	04/03/2020	NC	Noumea	VDC	F0	BG_trap	Aedes	aegypti	F	12/05/2020	0	WT	Ae. aegypti wMel	1.94	Ae. aegypti wMel	1.83	Ae. aegypti WT	1.97	Ae. aegypti WT	1.95	11.9	1.77	1.26	WT	25.62	0	0	WT	NA	WT
WMP399	WMP399_l_a	legs	a	04/03/2020	NC	Noumea	VDC	F0	BG_trap	Aedes	aegypti	M	12/05/2020	1	wMel	Ae. aegypti wMel	1.95	Ae. aegypti wMel	1.89	Ae. aegypti WT	2.07	Ae. aegypti WT	2.01	8.5	1.89	0.69	wMel	26.84	22.48	20.53	wMel	NA	WT
WMP399	WMP399_l_b	legs	b	04/03/2020	NC	Noumea	VDC	F0	BG_trap	Aedes	aegypti	M	12/05/2020	1	wMel	Ae. aegypti WT	2.2	Ae. aegypti wMel	2.13	Ae. aegypti WT	2.13	Ae. aegypti WT	2.1	8.5	1.89	0.69	wMel	26.84	22.48	20.53	wMel	NA	WT
WMP400	WMP400_l_a	legs	a	04/03/2020	NC	Noumea	VDC	F0	BG_trap	Aedes	aegypti	M	12/05/2020	0	WT	Ae. aegypti WT	1.95	Ae. aegypti wMel	1.93	Ae. aegypti WT	2.1	Ae. aegypti WT	2.07	2.4	2.39	0.78	WT	27.88	0	0	WT	NA	WT
WMP400	WMP400_l_b	legs	b	04/03/2020	NC	Noumea	VDC	F0	BG_trap	Aedes	aegypti	M	12/05/2020	0	WT	Ae. aegypti WT	2.02	Ae. aegypti wMel	2	Ae. aegypti WT	2.12	Ae. aegypti WT	2.09	2.4	2.39	0.78	WT	27.88	0	0	WT	NA	WT
WMP401	WMP401_l_a	legs	a	04/03/2020	NC	Noumea	VDC	F0	BG_trap	Aedes	aegypti	M	12/05/2020	NA		NA	NA	NA	NA	NA	NA	NA	NA	3.9	1.42	0.57	WT	27	0	0	WT	NA	NA
WMP401	WMP401_l_b	legs	b	04/03/2020	NC	Noumea	VDC	F0	BG_trap	Aedes	aegypti	M	12/05/2020	NA		NA	NA	NA	NA	NA	NA	NA	NA	3.9	1.42	0.57	WT	27	0	0	WT	NA	NA
WMP402	WMP402_l_a	legs	a	04/03/2020	NC	Noumea	VDC	F0	BG_trap	Aedes	aegypti	M	12/05/2020	1	wMel	Ae. aegypti WT	2.34	Ae. aegypti wMel	2.23	Ae. aegypti WT	2.32	Ae. aegypti WT	2.23	5	1.85	0.85	wMel	27.21	23.07	17.59	wMel	NA	WT
WMP402	WMP402_l_b	legs	b	04/03/2020	NC	Noumea	VDC	F0	BG_trap	Aedes	aegypti	M	12/05/2020	1	wMel	Ae. aegypti WT	2.25	Ae. aegypti wMel	2.19	Ae. aegypti WT	2.21	Ae. aegypti WT	2.17	5	1.85	0.85	wMel	27.21	23.07	17.59	wMel	NA	WT
WMP403	WMP403_l_a	legs	a	04/03/2020	NC	Noumea	VDC	F0	BG_trap	Aedes	aegypti	M	12/05/2020	0	WT	Ae. aegypti WT	2.34	Ae. aegypti WT	2.29	Ae. aegypti WT	2.24	Ae. aegypti WT	2.19	7.7	2	0.94	WT	26.65	0	0	WT	NA	WT
WMP403	WMP403_l_b	legs	b	04/03/2020	NC	Noumea	VDC	F0	BG_trap	Aedes	aegypti	M	12/05/2020	0	WT	Ae. aegypti WT	2.29	Ae. aegypti WT	2.23	Ae. aegypti WT	2.32	Ae. aegypti WT	2.27	7.7	2	0.94	WT	26.65	0	0	WT	NA	WT
WMP404	WMP404_l_a	legs	a	05/03/2020	NC	Noumea	VDC	F0	BG_trap	Aedes	aegypti	F	13/05/2020	0	WT	Ae. aegypti WT	2.18	Ae. aegypti WT	2.12	Ae. aegypti WT	2.19	Ae. aegypti WT	2.07	22.9	2.2	1.14	WT	25.7	0	0	WT	NA	WT
WMP404	WMP404_l_b	legs	b	05/03/2020	NC	Noumea	VDC	F0	BG_trap	Aedes	aegypti	F	13/05/2020	0	WT	Ae. aegypti WT	2.22	Ae. aegypti WT	2.1	Ae. aegypti WT	2.21	Ae. aegypti WT	2.13	22.9	2.2	1.14	WT	25.7	0	0	WT	NA	WT
WMP405	WMP405_l_a	legs	a	05/03/2020	NC	Noumea	VDC	F0	BG_trap	Aedes	aegypti	F	13/05/2020	0	WT	Ae. aegypti WT	2.28	Ae. aegypti WT	2.28	Ae. aegypti WT	2.35	Ae. aegypti WT	2.23	59.6	2.09	1.95	WT	24.42	0	0	WT	NA	WT
WMP405	WMP405_l_b	legs	b	05/03/2020	NC	Noumea	VDC	F0	BG_trap	Aedes	aegypti	F	13/05/2020	0	WT	Ae. aegypti WT	2.24	Ae. aegypti WT	2.18	Ae. aegypti WT	2.31	Ae. aegypti WT	2.2	59.6	2.09	1.95	WT	24.42	0	0	WT	NA	WT
WMP406	WMP406_l_a	legs	a	05/03/2020	NC	Noumea	VDC	F0	BG_trap	Aedes	aegypti	F	13/05/2020	0	WT	Ae. aegypti WT	2.24	Ae. aegypti WT	2.2	Ae. aegypti WT	2.25	Ae. aegypti WT	2.23	84.1	2.14	1.8	WT	24.65	0	0	WT	NA	WT
WMP406	WMP406_l_b	legs	b	05/03/2020	NC	Noumea	VDC	F0	BG_trap	Aedes	aegypti	F	13/05/2020	0	WT	Ae. aegypti WT	2.32	Ae. aegypti WT	2.26	Ae. aegypti WT	2.35	Ae. aegypti WT	2.22	84.1	2.14	1.8	WT	24.65	0	0	WT	NA	WT
WMP407	WMP407_l_a	legs	a	05/03/2020	NC	Noumea	VDC	F0	BG_trap	Aedes	aegypti	F	13/05/2020	0	WT	Ae. aegypti WT	2.34	Ae. aegypti WT	2.3	Ae. aegypti WT	2.42	Ae. aegypti WT	2.32	56.7	2.16	2.05	WT	25.27	0	0	WT	NA	WT
WMP407	WMP407_l_b	legs	b	05/03/2020	NC	Noumea	VDC	F0	BG_trap	Aedes	aegypti	F	13/05/2020	0	WT	Ae. aegypti WT	2.53	Ae. aegypti WT	2.44	Ae. aegypti WT	2.44	Ae. aegypti WT	2.36	56.7	2.16	2.05	WT	25.27	0	0	WT	NA	WT
WMP408	WMP408_l_a	legs	a	05/03/2020	NC	Noumea	VDC	F0	BG_trap	Aedes	aegypti	F	13/05/2020	1	wMel	Ae. aegypti wMel	2.1	Ae. aegypti WT	2.07	Ae. aegypti WT	2.2	Ae. aegypti WT	2.16	115.8	2.12	1.59	wMel	24.46	21.57	7.389	wMel	NA	WT
WMP408	WMP408_l_b	legs	b	05/03/2020	NC	Noumea	VDC	F0	BG_trap	Aedes	aegypti	F	13/05/2020	1	wMel	Ae. aegypti wMel	2.18	Ae. aegypti WT	2.1	Ae. aegypti WT	2.24	Ae. aegypti WT	2.22	115.8	2.12	1.59	wMel	24.46	21.57	7.389	wMel	NA	WT
WMP409	WMP409_l_a	legs	a	05/03/2020	NC	Noumea	VDC	F0	BG_trap	Aedes	aegypti	F	13/05/2020	0	WT	Ae. aegypti wMel	2.35	Ae. aegypti WT	2.34	Ae. aegypti WT	2.29	Ae. aegypti WT	2.18	19.1	1.87	1.53	WT	25.96	0	0	WT	NA	WT
WMP409	WMP409_l_b	legs	b	05/03/2020	NC	Noumea	VDC	F0	BG_trap	Aedes	aegypti	F	13/05/2020	0	WT	Ae. aegypti WT	2.31	Ae. aegypti WT	2.27	Ae. aegypti WT	2.28	Ae. aegypti WT	2.24	19.1	1.87	1.53	WT	25.96	0	0	WT	NA	WT
WMP410	WMP410_l_a	legs	a	05/03/2020	NC	Noumea	VDC	F0	BG_trap	Aedes	aegypti	F	13/05/2020	0	WT	Ae. aegypti WT	2.36	Ae. aegypti WT	2.25	Ae. aegypti WT	2.31	Ae. aegypti WT	2.14	83.8	2.11	1.51	WT	24.82	0	0	WT	NA	WT
WMP410	WMP410_l_b	legs	b	05/03/2020	NC	Noumea	VDC	F0	BG_trap	Aedes	aegypti	F	13/05/2020	0	WT	Ae. aegypti WT	2.27	Ae. aegypti WT	2.22	Ae. aegypti WT	2.18	Ae. aegypti WT	2.1	83.8	2.11	1.51	WT	24.82	0	0	WT	NA	WT
WMP411	WMP411_l_a	legs	a	05/03/2020	NC	Noumea	VDC	F0	BG_trap	Aedes	aegypti	M	13/05/2020	0	WT	Ae. aegypti WT	2.13	Ae. aegypti WT	2.1	Ae. aegypti WT	2.13	Ae. aegypti WT	2.11	4.9	1.83	0.77	WT	27.55	0	0	WT	NA	WT
WMP411	WMP411_l_b	legs	b	05/03/2020	NC	Noumea	VDC	F0	BG_trap	Aedes	aegypti	M	13/05/2020	0	WT	Ae. aegypti WT	2.17	Ae. aegypti WT	1.99	Ae. aegypti WT	2.17	Ae. aegypti WT	2.06	4.9	1.83	0.77	WT	27.55	0	0	WT	NA	WT
WMP412	WMP412_l_a	legs	a	05/03/2020	NC	Noumea	VDC	F0	BG_trap	Aedes	aegypti	M	13/05/2020	1	wMel	Ae. aegypti WT	2.23	Ae. aegypti WT	2.19	Ae. aegypti WT	2.28	Ae. aegypti WT	2.26	5.1	1.52	0.76	wMel	27.57	23.82	13.46	wMel	NA	WT
WMP412	WMP412_l_b	legs	b	05/03/2020	NC	Noumea	VDC	F0	BG_trap	Aedes	aegypti	M	13/05/2020	1	wMel	Ae. aegypti WT	2.15	Ae. aegypti WT	2.05	Ae. aegypti WT	2.28	Ae. aegypti WT	2.08	5.1	1.52	0.76	wMel	27.57	23.82	13.46	wMel	NA	WT
WMP413	WMP413_l_a	legs	a	05/03/2020	NC	Noumea	VDC	F0	BG_trap	Aedes	aegypti	M	13/05/2020	0	WT	Ae. aegypti WT	2.26	Ae. aegypti WT	2.15	Ae. aegypti WT	2.08	Ae. aegypti WT	2.07	6.6	1.68	0.77	WT	26.96	0	0	WT	NA	WT
WMP413	WMP413_l_b	legs	b	05/03/2020	NC	Noumea	VDC	F0	BG_trap	Aedes	aegypti	M	13/05/2020	0	WT	Ae. aegypti WT	2.29	Ae. aegypti wMel	2.12	Ae. aegypti WT	2.25	Ae. aegypti WT	2.24	6.6	1.68	0.77	WT	26.96	0	0	WT	NA	WT
WMP414	WMP414_l_a	legs	a	05/03/2020	NC	Noumea	VDC	F0	BG_trap	Aedes	aegypti	M	13/05/2020	0	WT	Ae. aegypti WT	2.34	Ae. aegypti WT	2.3	Ae. aegypti WT	2.25	Ae. aegypti WT	2.12	6.2	1.56	0.74	WT	26.98	0	0	WT	NA	WT
WMP414	WMP414_l_b	legs	b	05/03/2020	NC	Noumea	VDC	F0	BG_trap	Aedes	aegypti	M	13/05/2020	0	WT	Ae. aegypti WT	2.24	Ae. aegypti WT	2.09	Ae. aegypti WT	2.18	Ae. aegypti WT	2.16	6.2	1.56	0.74	WT	26.98	0	0	WT	NA	WT
WMP415	WMP415_l_a	legs	a	05/03/2020	NC	Noumea	VDC	F0	BG_trap	Aedes	aegypti	M	13/05/2020	0	WT	Ae. aegypti wMel	2.24	Ae. aegypti WT	2.23	Ae. aegypti WT	2.2	Ae. aegypti WT	2.15	5.8	2.03	0.99	WT	27.06	0	0	WT	NA	WT
WMP415	WMP415_l_b	legs	b	05/03/2020	NC	Noumea	VDC	F0	BG_trap	Aedes	aegypti	M	13/05/2020	0	WT	Ae. aegypti wMel	2.29	Ae. aegypti wMel	2.23	Ae. aegypti WT	2.22	Ae. aegypti WT	2.17	5.8	2.03	0.99	WT	27.06	0	0	WT	NA	WT
WMP416	WMP416_l_a	legs	a	05/03/2020	NC	Noumea	VDC	F0	BG_trap	Aedes	aegypti	F	13/05/2020	0	WT	Ae. aegypti WT	2.38	Ae. aegypti WT	2.12	Ae. aegypti WT	2.34	Ae. aegypti WT	2.15	25.4	2.09	1.57	wMel	25.69	33.05	0.00607	WT	NA	WT
WMP416	WMP416_l_b	legs	b	05/03/2020	NC	Noumea	VDC	F0	BG_trap	Aedes	aegypti	F	13/05/2020	0	WT	Ae. aegypti WT	2.28	Ae. aegypti WT	2.13	Ae. aegypti WT	2.29	Ae. aegypti WT	2.15	25.4	2.09	1.57	wMel	25.69	33.05	0.00607	WT	NA	WT
WMP417	WMP417_l_a	legs	a	05/03/2020	NC	Noumea	VDC	F0	BG_trap	Aedes	aegypti	F	13/05/2020	0	WT	Ae. aegypti WT	2.36	Ae. aegypti WT	2.29	Ae. aegypti WT	2.42	Ae. aegypti WT	2.29	48.9	2.16	1.41	WT	25.92	0	0	WT	NA	WT
WMP417	WMP417_l_b	legs	b	05/03/2020	NC	Noumea	VDC	F0	BG_trap	Aedes	aegypti	F	13/05/2020	0	WT	Ae. aegypti WT	2.31	Ae. aegypti WT	2.22	Ae. aegypti WT	2.39	Ae. aegypti WT	2.18	48.9	2.16	1.41	WT	25.92	0	0	WT	NA	WT
WMP418	WMP418_l_a	legs	a	05/03/2020	NC	Noumea	VDC	F0	BG_trap	Aedes	aegypti	F	13/05/2020	0	WT	Ae. aegypti WT	2.31	Ae. aegypti WT	2.25	Ae. aegypti WT	2.22	Ae. aegypti WT	2.19	55.1	2.16	1.45	WT	26.56	0	0	WT	NA	WT
WMP418	WMP418_l_b	legs	b	05/03/2020	NC	Noumea	VDC	F0	BG_trap	Aedes	aegypti	F	13/05/2020	0	WT	Ae. aegypti WT	2.29	Ae. aegypti WT	2.14	Ae. aegypti WT	2.29	Ae. aegypti WT	2.15	55.1	2.16	1.45	WT	26.56	0	0	WT	NA	WT
WMP419	WMP419_l_a	legs	a	05/03/2020	NC	Noumea	VDC	F0	BG_trap	Aedes	aegypti	F	13/05/2020	1	wMel	Ae. aegypti WT	2.16	Ae. aegypti WT	2.11	Ae. aegypti WT	2.26	Ae. aegypti WT	2.15	43.9	2.17	1.56	wMel	26.96	22.49	22.22	wMel	NA	WT
WMP419	WMP419_l_b	legs	b	05/03/2020	NC	Noumea	VDC	F0	BG_trap	Aedes	aegypti	F	13/05/2020	1	wMel	Ae. aegypti WT	2.23	Ae. aegypti WT	2.13	Ae. aegypti WT	2.17	Ae. aegypti WT	2.13	43.9	2.17	1.56	wMel	26.96	22.49	22.22	wMel	NA	WT
WMP420	WMP420_l_a	legs	a	05/03/2020	NC	Noumea	VDC	F0	BG_trap	Aedes	aegypti	M	13/05/2020	0	WT	Ae. aegypti WT	2.38	Ae. aegypti WT	2.3	Ae. aegypti WT	2.34	Ae. aegypti WT	2.3	3	1.89	0.47	WT	28.05	0	0	WT	NA	WT
WMP420	WMP420_l_b	legs	b	05/03/2020	NC	Noumea	VDC	F0	BG_trap	Aedes	aegypti	M	13/05/2020	0	WT	Ae. aegypti WT	2.21	Ae. aegypti WT	2.13	Ae. aegypti WT	2.23	Ae. aegypti WT	2.23	3	1.89	0.47	WT	28.05	0	0	WT	NA	WT
WMP421	WMP421_l_a	legs	a	05/03/2020	NC	Noumea	VDC	F0	BG_trap	Aedes	aegypti	M	13/05/2020	0	WT	Ae. aegypti WT	2.24	Ae. aegypti WT	1.9	Ae. aegypti WT	2.18	Ae. aegypti WT	2.17	3.1	1.77	0.54	WT	29.83	0	0	WT	NA	WT
WMP421	WMP421_l_b	legs	b	05/03/2020	NC	Noumea	VDC	F0	BG_trap	Aedes	aegypti	M	13/05/2020	0	WT	Ae. aegypti WT	2.18	Ae. aegypti WT	1.99	Ae. aegypti WT	2.14	Ae. aegypti WT	2.1	3.1	1.77	0.54	WT	29.83	0	0	WT	NA	WT
WMP422	WMP422_l_a	legs	a	05/03/2020	NC	Noumea	VDC	F0	BG_trap	Aedes	aegypti	M	13/05/2020	0	WT	Ae. aegypti WT	2.17	Ae. aegypti WT	2.11	Ae. aegypti WT	2.07	Ae. aegypti WT	2.04	3.6	1.48	0.54	wMel	28.75	33.92	0.0278	WT	NA	WT
WMP422	WMP422_l_b	legs	b	05/03/2020	NC	Noumea	VDC	F0	BG_trap	Aedes	aegypti	M	13/05/2020	0	WT	Ae. aegypti WT	2.13	Ae. aegypti WT	2.04	Ae. aegypti WT	2.13	Ae. aegypti WT	2.11	3.6	1.48	0.54	wMel	28.75	33.92	0.0278	WT	NA	WT
WMP423	WMP423_l_a	legs	a	05/03/2020	NC	Noumea	VDC	F0	BG_trap	Aedes	aegypti	M	13/05/2020	0	WT	Ae. aegypti WT	2.13	Ae. aegypti WT	1.87	Ae. aegypti WT	2.1	Ae. aegypti WT	2.03	2.3	2.07	0.54	wMel	29.1	33.79	0.0386	WT	NA	WT
WMP423	WMP423_l_b	legs	b	05/03/2020	NC	Noumea	VDC	F0	BG_trap	Aedes	aegypti	M	13/05/2020	0	WT	Ae. aegypti WT	2.2	Ae. aegypti WT	1.96	Ae. aegypti WT	2.23	Ae. aegypti WT	2.13	2.3	2.07	0.54	wMel	29.1	33.79	0.0386	WT	NA	WT
WMP424	WMP424_l_a	legs	a	05/03/2020	NC	Noumea	VDC	F0	BG_trap	Aedes	aegypti	M	13/05/2020	NA		NA	NA	NA	NA	NA	NA	NA	NA	4.2	1.68	0.9	WT	27.9	0	0	WT	NA	NA
WMP424	WMP424_l_b	legs	b	05/03/2020	NC	Noumea	VDC	F0	BG_trap	Aedes	aegypti	M	13/05/2020	0	WT	Ae. aegypti WT	2.17	Ae. aegypti WT	2.07	Ae. aegypti WT	1.89	Ae. aegypti WT	1.87	4.2	1.68	0.9	WT	27.9	0	0	WT	NA	WT
WMP425	WMP425_l_a	legs	a	05/03/2020	NC	Noumea	VDC	F0	BG_trap	Aedes	aegypti	M	13/05/2020	0	WT	Ae. aegypti WT	2.2	Ae. aegypti WT	2.01	Ae. aegypti WT	1.96	Ae. aegypti WT	1.95	4.7	1.84	0.68	wMel	27.82	24.25	11.82	wMel	NA	WT
WMP425	WMP425_l_b	legs	b	05/03/2020	NC	Noumea	VDC	F0	BG_trap	Aedes	aegypti	M	13/05/2020	0	WT	Ae. aegypti WT	2.18	Ae. aegypti WT	2.03	Ae. aegypti WT	2.03	Ae. aegypti WT	1.87	4.7	1.84	0.68	wMel	27.82	24.25	11.82	wMel	NA	WT
WMP448	WMP448_l_a	legs	a	10/04/2020	NC	Noumea	VDC	F0	BG_trap	Aedes	aegypti	F	27/04/2020	1	wMel	Ae. aegypti WT	2.21	Ae. aegypti wMel	2.17	Ae. aegypti WT	2.3	Ae. aegypti WT	2.26	52.9	2.12	1.42	wMel	26.3	19.89	84.63	wMel	NA	WT
WMP448	WMP448_l_b	legs	b	10/04/2020	NC	Noumea	VDC	F0	BG_trap	Aedes	aegypti	F	27/04/2020	1	wMel	Ae. aegypti wMel	2.21	Ae. aegypti WT	2.21	Ae. aegypti WT	2.32	Ae. aegypti WT	2.23	52.9	2.12	1.42	wMel	26.3	19.89	84.63	wMel	NA	WT
WMP449	WMP449_l_a	legs	a	10/04/2020	NC	Noumea	VDC	F0	BG_trap	Aedes	aegypti	M	27/04/2020	0	WT	Ae. aegypti WT	2.17	Ae. aegypti wMel	2.1	Ae. aegypti WT	2.25	Ae. aegypti WT	2.11	5.8	1.83	0.88	WT	27.48	0	0	WT	NA	WT
WMP449	WMP449_l_b	legs	b	10/04/2020	NC	Noumea	VDC	F0	BG_trap	Aedes	aegypti	M	27/04/2020	0	WT	Ae. aegypti wMel	2.07	Ae. aegypti WT	2.05	Ae. aegypti WT	2.18	Ae. aegypti WT	2.05	5.8	1.83	0.88	WT	27.48	0	0	WT	NA	WT
WMP450	WMP450_l_a	legs	a	10/04/2020	NC	Noumea	VDC	F0	BG_trap	Aedes	aegypti	M	27/04/2020	0	WT	Ae. aegypti WT	2.23	Ae. aegypti WT	2.2	Ae. aegypti WT	2.28	Ae. aegypti WT	2.25	5.4	1.55	0.75	WT	27.48	0	0	WT	NA	WT
WMP450	WMP450_l_b	legs	b	10/04/2020	NC	Noumea	VDC	F0	BG_trap	Aedes	aegypti	M	27/04/2020	0	WT	Ae. aegypti WT	2.26	Ae. aegypti wMel	2.22	Ae. aegypti WT	2.28	Ae. aegypti WT	2.22	5.4	1.55	0.75	WT	27.48	0	0	WT	NA	WT
WMP451	WMP451_l_a	legs	a	10/04/2020	NC	Noumea	VDC	F0	BG_trap	Aedes	aegypti	F	27/04/2020	1	wMel	Ae. aegypti wMel	2.37	Ae. aegypti wMel	2.35	Ae. aegypti WT	2.28	Ae. aegypti WT	2.28	36	2.15	1.98	wMel	24.77	19.49	38.66	wMel	NA	WT
WMP451	WMP451_l_b	legs	b	10/04/2020	NC	Noumea	VDC	F0	BG_trap	Aedes	aegypti	F	27/04/2020	1	wMel	Ae. aegypti wMel	2.34	Ae. aegypti wMel	2.31	Ae. aegypti WT	2.27	Ae. aegypti WT	2.26	36	2.15	1.98	wMel	24.77	19.49	38.66	wMel	NA	wMel
WMP452	WMP452_l_a	legs	a	10/04/2020	NC	Noumea	VDC	F0	BG_trap	Aedes	aegypti	F	27/04/2020	0	WT	Ae. aegypti WT	2.25	Ae. aegypti wMel	2.21	Ae. aegypti WT	2.34	Ae. aegypti WT	2.28	89.6	2.16	1.67	WT	24.77	0	0	WT	NA	WT
WMP452	WMP452_l_b	legs	b	10/04/2020	NC	Noumea	VDC	F0	BG_trap	Aedes	aegypti	F	27/04/2020	0	WT	Ae. aegypti wMel	2.34	Ae. aegypti WT	2.3	Ae. aegypti WT	2.38	Ae. aegypti WT	2.26	89.6	2.16	1.67	WT	24.77	0	0	WT	NA	WT
WMP453	WMP453_l_a	legs	a	10/04/2020	NC	Noumea	VDC	F0	BG_trap	Aedes	aegypti	F	27/04/2020	1	wMel	Ae. aegypti WT	2.27	Ae. aegypti wMel	2.27	Ae. aegypti WT	2.29	Ae. aegypti WT	2.27	57.4	2.13	1.81	wMel	24.9	19.47	43.17	wMel	NA	WT
WMP453	WMP453_l_b	legs	b	10/04/2020	NC	Noumea	VDC	F0	BG_trap	Aedes	aegypti	F	27/04/2020	1	wMel	Ae. aegypti wMel	2.38	Ae. aegypti wMel	2.28	Ae. aegypti WT	2.34	Ae. aegypti WT	2.31	57.4	2.13	1.81	wMel	24.9	19.47	43.17	wMel	NA	WT
WMP454	WMP454_l_a	legs	a	10/04/2020	NC	Noumea	VDC	F0	BG_trap	Aedes	aegypti	F	27/04/2020	0	WT	Ae. aegypti WT	2.33	Ae. aegypti wMel	2.12	Ae. aegypti WT	2.45	Ae. aegypti WT	2.21	56.9	2.19	1.81	WT	24.75	0	0	WT	NA	WT
WMP454	WMP454_l_b	legs	b	10/04/2020	NC	Noumea	VDC	F0	BG_trap	Aedes	aegypti	F	27/04/2020	0	WT	Ae. aegypti WT	2.3	Ae. aegypti wMel	2.11	Ae. aegypti WT	2.43	Ae. aegypti WT	2.19	56.9	2.19	1.81	WT	24.75	0	0	WT	NA	WT
WMP455	WMP455_l_a	legs	a	10/04/2020	NC	Noumea	VDC	F0	BG_trap	Aedes	aegypti	F	27/04/2020	1	wMel	Ae. aegypti wMel	2.36	Ae. aegypti wMel	2.35	Ae. aegypti WT	2.34	Ae. aegypti WT	2.32	57.6	2.1	1.81	wMel	24.28	18.76	45.73	wMel	NA	WT
WMP455	WMP455_l_b	legs	b	10/04/2020	NC	Noumea	VDC	F0	BG_trap	Aedes	aegypti	F	27/04/2020	1	wMel	Ae. aegypti wMel	2.48	Ae. aegypti WT	2.42	Ae. aegypti WT	2.39	Ae. aegypti WT	2.32	57.6	2.1	1.81	wMel	24.28	18.76	45.73	wMel	NA	WT
WMP456	WMP456_l_a	legs	a	10/04/2020	NC	Noumea	VDC	F0	BG_trap	Aedes	aegypti	F	27/04/2020	1	wMel	Ae. aegypti wMel	2.32	Ae. aegypti wMel	2.29	Ae. aegypti WT	2.27	Ae. aegypti WT	2.25	42.6	2.19	1.63	wMel	24.8	19.13	51.11	wMel	NA	WT
WMP456	WMP456_l_b	legs	b	10/04/2020	NC	Noumea	VDC	F0	BG_trap	Aedes	aegypti	F	27/04/2020	1	wMel	Ae. aegypti wMel	2.35	Ae. aegypti wMel	2.32	Ae. aegypti WT	2.32	Ae. aegypti WT	2.31	42.6	2.19	1.63	wMel	24.8	19.13	51.11	wMel	NA	WT
WMP457	WMP457_l_a	legs	a	10/04/2020	NC	Noumea	VDC	F0	BG_trap	Aedes	aegypti	F	27/04/2020	1	wMel	Ae. aegypti wMel	2.31	Ae. aegypti wMel	2.27	Ae. aegypti WT	2.26	Ae. aegypti WT	2.18	28.7	2.07	1.5	wMel	25.06	19.97	34.04	wMel	NA	WT
WMP457	WMP457_l_b	legs	b	10/04/2020	NC	Noumea	VDC	F0	BG_trap	Aedes	aegypti	F	27/04/2020	1	wMel	Ae. aegypti wMel	2.26	Ae. aegypti wMel	2.18	Ae. aegypti WT	2.34	Ae. aegypti WT	2.31	28.7	2.07	1.5	wMel	25.06	19.97	34.04	wMel	NA	WT
WMP459	WMP459_l_a	legs	a	13/04/2020	NC	Noumea	VDC	F0	BG_trap	Aedes	aegypti	F	27/04/2020	1	wMel	Ae. aegypti WT	2.32	Ae. aegypti wMel	2.29	Ae. aegypti WT	2.47	Ae. aegypti WT	2.38	55.1	2.03	1.5	wMel	24.6	18.73	58.43	wMel	NA	WT
WMP459	WMP459_l_b	legs	b	13/04/2020	NC	Noumea	VDC	F0	BG_trap	Aedes	aegypti	F	27/04/2020	1	wMel	Ae. aegypti WT	2.26	Ae. aegypti WT	2.26	Ae. aegypti WT	2.42	Ae. aegypti WT	2.36	55.1	2.03	1.5	wMel	24.6	18.73	58.43	wMel	NA	WT
WMP460	WMP460_l_a	legs	a	13/04/2020	NC	Noumea	VDC	F0	BG_trap	Aedes	aegypti	F	27/04/2020	0	WT	Ae. aegypti WT	2.36	Ae. aegypti WT	2.31	Ae. aegypti WT	2.47	Ae. aegypti WT	2.27	68.7	2.15	1.66	WT	24.45	0	0	WT	NA	WT
WMP460	WMP460_l_b	legs	b	13/04/2020	NC	Noumea	VDC	F0	BG_trap	Aedes	aegypti	F	27/04/2020	0	WT	Ae. aegypti wMel	2.38	Ae. aegypti WT	2.34	Ae. aegypti WT	2.37	Ae. aegypti WT	2.36	68.7	2.15	1.66	WT	24.45	0	0	WT	NA	WT
WMP461	WMP461_l_a	legs	a	13/04/2020	NC	Noumea	VDC	F0	BG_trap	Aedes	aegypti	F	27/04/2020	1	wMel	Ae. aegypti wMel	2.37	Ae. aegypti WT	2.18	Ae. aegypti WT	2.34	Ae. aegypti WT	2.31	105.5	2.14	1.67	wMel	25.03	19.24	55.38	wMel	NA	WT
WMP461	WMP461_l_b	legs	b	13/04/2020	NC	Noumea	VDC	F0	BG_trap	Aedes	aegypti	F	27/04/2020	1	wMel	Ae. aegypti WT	2.21	Ae. aegypti wMel	2.19	Ae. aegypti WT	2.33	Ae. aegypti WT	2.3	105.5	2.14	1.67	wMel	25.03	19.24	55.38	wMel	NA	WT
WMP463	WMP463_l_a	legs	a	13/04/2020	NC	Noumea	VDC	F0	BG_trap	Aedes	aegypti	F	27/04/2020	1	wMel	Ae. aegypti wMel	2.27	Ae. aegypti wMel	2.16	Ae. aegypti WT	2.15	Ae. aegypti WT	2.15	4.4	1.52	0.68	wMel	27.33	23.15	18.18	wMel	NA	WT
WMP463	WMP463_l_b	legs	b	13/04/2020	NC	Noumea	VDC	F0	BG_trap	Aedes	aegypti	F	27/04/2020	1	wMel	Ae. aegypti wMel	2.19	Ae. aegypti wMel	2.08	Ae. aegypti WT	2.15	Ae. aegypti WT	2.14	4.4	1.52	0.68	wMel	27.33	23.15	18.18	wMel	NA	WT
WMP464	WMP464_l_a	legs	a	12/04/2020	NC	Noumea	VDC	F0	BG_trap	Aedes	aegypti	F	27/04/2020	0	WT	Ae. aegypti wMel	2.14	Ae. aegypti WT	2.08	Ae. aegypti WT	2.17	Ae. aegypti WT	2.17	38.1	2.06	0.9	WT	25.22	0	0	WT	NA	WT
WMP464	WMP464_l_b	legs	b	12/04/2020	NC	Noumea	VDC	F0	BG_trap	Aedes	aegypti	F	27/04/2020	0	WT	Ae. aegypti wMel	2.17	Ae. aegypti WT	2.17	Ae. aegypti WT	2.27	Ae. aegypti WT	2.13	38.1	2.06	0.9	WT	25.22	0	0	WT	NA	WT
WMP465	WMP465_l_a	legs	a	12/04/2020	NC	Noumea	VDC	F0	BG_trap	Aedes	aegypti	F	27/04/2020	0	WT	Ae. aegypti WT	2.27	Ae. aegypti WT	2.11	Ae. aegypti WT	2.32	Ae. aegypti WT	2.31	31	2.02	1.05	WT	25.82	0	0	WT	NA	WT
WMP465	WMP465_l_b	legs	b	12/04/2020	NC	Noumea	VDC	F0	BG_trap	Aedes	aegypti	F	27/04/2020	0	WT	Ae. aegypti WT	2.21	Ae. aegypti WT	2.14	Ae. aegypti WT	2.25	Ae. aegypti WT	2.17	31	2.02	1.05	WT	25.82	0	0	WT	NA	WT
WMP466	WMP466_l_a	legs	a	12/04/2020	NC	Noumea	VDC	F0	BG_trap	Aedes	aegypti	F	27/04/2020	0	WT	Ae. aegypti WT	2.33	Ae. aegypti WT	2.29	Ae. aegypti WT	2.45	Ae. aegypti WT	2.34	68.3	2.13	1.33	WT	25.48	0	0	WT	NA	WT
WMP466	WMP466_l_b	legs	b	12/04/2020	NC	Noumea	VDC	F0	BG_trap	Aedes	aegypti	F	27/04/2020	0	WT	Ae. aegypti WT	2.3	Ae. aegypti wMel	2.27	Ae. aegypti WT	2.31	Ae. aegypti WT	2.3	68.3	2.13	1.33	WT	25.48	0	0	WT	NA	WT
WMP467	WMP467_l_a	legs	a	12/04/2020	NC	Noumea	VDC	F0	BG_trap	Aedes	aegypti	F	27/04/2020	0	WT	Ae. aegypti WT	2.37	Ae. aegypti wMel	2.37	Ae. aegypti WT	2.39	Ae. aegypti WT	2.36	48.9	2.09	1.34	WT	25.09	0	0	WT	NA	WT
WMP467	WMP467_l_b	legs	b	12/04/2020	NC	Noumea	VDC	F0	BG_trap	Aedes	aegypti	F	27/04/2020	0	WT	Ae. aegypti wMel	2.47	Ae. aegypti wMel	2.4	Ae. aegypti WT	2.33	Ae. aegypti WT	2.29	48.9	2.09	1.34	WT	25.09	0	0	WT	NA	WT
WMP468	WMP468_l_a	legs	a	12/04/2020	NC	Noumea	VDC	F0	BG_trap	Aedes	aegypti	F	28/04/2020	0	WT	Ae. aegypti wMel	2.38	Ae. aegypti WT	2.32	Ae. aegypti WT	2.33	Ae. aegypti WT	2.29	54.6	2.08	1.51	WT	25.15	0	0	WT	NA	WT
WMP468	WMP468_l_b	legs	b	12/04/2020	NC	Noumea	VDC	F0	BG_trap	Aedes	aegypti	F	28/04/2020	0	WT	Ae. aegypti wMel	2.29	Ae. aegypti WT	2.22	Ae. aegypti WT	2.25	Ae. aegypti WT	2.21	54.6	2.08	1.51	WT	25.15	0	0	WT	NA	WT
WMP469	WMP469_l_a	legs	a	12/04/2020	NC	Noumea	VDC	F0	BG_trap	Aedes	aegypti	F	28/04/2020	1	wMel	Ae. aegypti WT	2.31	Ae. aegypti wMel	2.24	Ae. aegypti WT	2.43	Ae. aegypti WT	2.42	66.9	2.1	1.46	wMel	26.48	19.52	124.4	wMel	NA	WT
WMP469	WMP469_l_b	legs	b	12/04/2020	NC	Noumea	VDC	F0	BG_trap	Aedes	aegypti	F	28/04/2020	1	wMel	Ae. aegypti WT	2.25	Ae. aegypti wMel	2.21	Ae. aegypti WT	2.26	Ae. aegypti WT	2.16	66.9	2.1	1.46	wMel	26.48	19.52	124.4	wMel	NA	WT
WMP470	WMP470_l_a	legs	a	12/04/2020	NC	Noumea	VDC	F0	BG_trap	Aedes	aegypti	F	28/04/2020	0	WT	Ae. aegypti WT	2.34	Ae. aegypti WT	2.31	Ae. aegypti WT	2.26	Ae. aegypti WT	2.14	73.3	2.17	1.62	WT	24.54	0	0	WT	NA	WT
WMP470	WMP470_l_b	legs	b	12/04/2020	NC	Noumea	VDC	F0	BG_trap	Aedes	aegypti	F	28/04/2020	0	WT	Ae. aegypti WT	2.35	Ae. aegypti WT	2.33	Ae. aegypti WT	2.36	Ae. aegypti WT	2.25	73.3	2.17	1.62	WT	24.54	0	0	WT	NA	WT
WMP471	WMP471_l_a	legs	a	12/04/2020	NC	Noumea	VDC	F0	BG_trap	Aedes	aegypti	F	28/04/2020	1	wMel	Ae. aegypti wMel	2.22	Ae. aegypti wMel	2.11	Ae. aegypti WT	2.08	Ae. aegypti WT	2.07	14.7	1.92	1.17	wMel	26.06	23.91	4.427	wMel	NA	WT
WMP471	WMP471_l_b	legs	b	12/04/2020	NC	Noumea	VDC	F0	BG_trap	Aedes	aegypti	F	28/04/2020	1	wMel	Ae. aegypti WT	2.32	Ae. aegypti wMel	2.29	Ae. aegypti WT	2.24	Ae. aegypti WT	2.16	14.7	1.92	1.17	wMel	26.06	23.91	4.427	wMel	NA	WT
WMP472	WMP472_l_a	legs	a	12/04/2020	NC	Noumea	VDC	F0	BG_trap	Aedes	aegypti	F	28/04/2020	0	WT	Ae. aegypti wMel	2.36	Ae. aegypti wMel	2.27	Ae. aegypti WT	2.37	Ae. aegypti WT	2.33	39.8	2.19	1.43	WT	25.84	0	0	WT	NA	WT
WMP472	WMP472_l_b	legs	b	12/04/2020	NC	Noumea	VDC	F0	BG_trap	Aedes	aegypti	F	28/04/2020	0	WT	Ae. aegypti wMel	2.4	Ae. aegypti wMel	2.38	Ae. aegypti WT	2.47	Ae. aegypti WT	2.4	39.8	2.19	1.43	WT	25.84	0	0	WT	NA	WT
WMP473	WMP473_l_a	legs	a	12/04/2020	NC	Noumea	VDC	F0	BG_trap	Aedes	aegypti	F	28/04/2020	0	WT	Ae. aegypti WT	2.26	Ae. aegypti wMel	2.23	Ae. aegypti WT	2.34	Ae. aegypti WT	2.27	65	2.12	1.64	WT	26.05	0	0	WT	NA	WT
WMP473	WMP473_l_b	legs	b	12/04/2020	NC	Noumea	VDC	F0	BG_trap	Aedes	aegypti	F	28/04/2020	0	WT	Ae. aegypti wMel	2.14	Ae. aegypti wMel	2.06	Ae. aegypti WT	2.09	Ae. aegypti WT	2.06	65	2.12	1.64	WT	26.05	0	0	WT	NA	WT
WMP474	WMP474_l_a	legs	a	12/04/2020	NC	Noumea	VDC	F0	BG_trap	Aedes	aegypti	F	28/04/2020	0	WT	Ae. aegypti wMel	2.11	Ae. aegypti wMel	2.1	Ae. aegypti WT	2.1	Ae. aegypti WT	2.08	41.5	2.08	1.56	WT	25.26	0	0	WT	NA	WT
WMP474	WMP474_l_b	legs	b	12/04/2020	NC	Noumea	VDC	F0	BG_trap	Aedes	aegypti	F	28/04/2020	0	WT	Ae. aegypti wMel	2.1	Ae. aegypti wMel	2	Ae. aegypti WT	2.15	Ae. aegypti WT	2.14	41.5	2.08	1.56	WT	25.26	0	0	WT	NA	WT
WMP475	WMP475_l_a	legs	a	12/04/2020	NC	Noumea	VDC	F0	BG_trap	Aedes	aegypti	F	28/04/2020	0	WT	Ae. aegypti wMel	2.42	Ae. aegypti wMel	2.4	Ae. aegypti WT	2.35	Ae. aegypti WT	2.27	55.5	2.11	1.48	WT	25.22	0	0	WT	NA	WT
WMP475	WMP475_l_b	legs	b	12/04/2020	NC	Noumea	VDC	F0	BG_trap	Aedes	aegypti	F	28/04/2020	0	WT	Ae. aegypti wMel	2.31	Ae. aegypti WT	2.3	Ae. aegypti WT	2.24	Ae. aegypti WT	2.22	55.5	2.11	1.48	WT	25.22	0	0	WT	NA	WT
WMP476	WMP476_l_a	legs	a	12/04/2020	NC	Noumea	VDC	F0	BG_trap	Aedes	aegypti	F	28/04/2020	0	WT	Ae. aegypti WT	2.1	Ae. aegypti WT	2.06	Ae. aegypti WT	2.17	Ae. aegypti WT	2.17	5.3	2.14	1.49	WT	25.45	0	0	WT	NA	WT
WMP476	WMP476_l_b	legs	b	12/04/2020	NC	Noumea	VDC	F0	BG_trap	Aedes	aegypti	F	28/04/2020	0	WT	Ae. aegypti WT	2.25	Ae. aegypti WT	2.23	Ae. aegypti WT	2.4	Ae. aegypti WT	2.37	5.3	2.14	1.49	WT	25.45	0	0	WT	NA	WT
WMP477	WMP477_l_a	legs	a	12/04/2020	NC	Noumea	VDC	F0	BG_trap	Aedes	aegypti	M	28/04/2020	0	WT	Ae. aegypti WT	2.39	Ae. aegypti WT	2.35	Ae. aegypti WT	2.31	Ae. aegypti WT	2.29	7.3	1.97	0.65	WT	27.17	0	0	WT	NA	WT
WMP477	WMP477_l_b	legs	b	12/04/2020	NC	Noumea	VDC	F0	BG_trap	Aedes	aegypti	M	28/04/2020	0	WT	Ae. aegypti WT	2.29	Ae. aegypti WT	2.25	Ae. aegypti WT	2.25	Ae. aegypti WT	2.25	7.3	1.97	0.65	WT	27.17	0	0	WT	NA	WT
WMP478	WMP478_l_a	legs	a	12/04/2020	NC	Noumea	VDC	F0	BG_trap	Aedes	aegypti	M	28/04/2020	0	WT	Ae. aegypti WT	2.38	Ae. aegypti WT	2.29	Ae. aegypti WT	2.38	Ae. aegypti WT	2.31	5	1.97	0.53	WT	27.35	0	0	WT	NA	WT
WMP478	WMP478_l_b	legs	b	12/04/2020	NC	Noumea	VDC	F0	BG_trap	Aedes	aegypti	M	28/04/2020	0	WT	Ae. aegypti WT	2.4	Ae. aegypti WT	2.3	Ae. aegypti WT	2.32	Ae. aegypti WT	2.32	5	1.97	0.53	WT	27.35	0	0	WT	NA	WT
WMP479	WMP479_l_a	legs	a	12/04/2020	NC	Noumea	VDC	F0	BG_trap	Aedes	aegypti	M	28/04/2020	0	WT	Ae. aegypti WT	2.13	Ae. aegypti wMel	2.05	Ae. aegypti WT	2.24	Ae. aegypti WT	2.21	4.7	2.02	0.54	WT	27.41	0	0	WT	NA	WT
WMP479	WMP479_l_b	legs	b	12/04/2020	NC	Noumea	VDC	F0	BG_trap	Aedes	aegypti	M	28/04/2020	0	WT	Ae. aegypti WT	2.23	Ae. aegypti WT	2.15	Ae. aegypti WT	2.37	Ae. aegypti WT	2.33	4.7	2.02	0.54	WT	27.41	0	0	WT	NA	WT
WMP480	WMP480_l_a	legs	a	13/04/2020	NC	Noumea	VDC	F0	BG_trap	Aedes	aegypti	F	28/04/2020	0	WT	Ae. aegypti WT	2.2	Ae. aegypti WT	2.2	Ae. aegypti WT	2.22	Ae. aegypti WT	2.19	29.2	2.11	1.24	WT	27.66	0	0	WT	NA	WT
WMP480	WMP480_l_b	legs	b	13/04/2020	NC	Noumea	VDC	F0	BG_trap	Aedes	aegypti	F	28/04/2020	0	WT	Ae. aegypti WT	2.28	Ae. aegypti wMel	2.2	Ae. aegypti WT	2.19	Ae. aegypti WT	2.19	29.2	2.11	1.24	WT	27.66	0	0	WT	NA	WT
WMP481	WMP481_l_a	legs	a	13/04/2020	NC	Noumea	VDC	F0	BG_trap	Aedes	aegypti	F	28/04/2020	0	WT	Ae. aegypti wMel	2.08	Ae. aegypti WT	2.06	Ae. aegypti WT	2.33	Ae. aegypti WT	2.33	41.9	2.05	1.2	WT	27.74	0	0	WT	NA	WT
WMP481	WMP481_l_b	legs	b	13/04/2020	NC	Noumea	VDC	F0	BG_trap	Aedes	aegypti	F	28/04/2020	0	WT	Ae. aegypti WT	2.1	Ae. aegypti wMel	2.1	Ae. aegypti WT	2.33	Ae. aegypti WT	2.32	41.9	2.05	1.2	WT	27.74	0	0	WT	NA	WT
WMP482	WMP482_l_a	legs	a	13/04/2020	NC	Noumea	VDC	F0	BG_trap	Aedes	aegypti	F	28/04/2020	1	wMel	Ae. aegypti WT	2.24	Ae. aegypti WT	2.11	Ae. aegypti WT	2.2	Ae. aegypti WT	2.15	39.2	2.08	1.36	wMel	26.79	20.21	95.66	wMel	NA	WT
WMP482	WMP482_l_b	legs	b	13/04/2020	NC	Noumea	VDC	F0	BG_trap	Aedes	aegypti	F	28/04/2020	1	wMel	Ae. aegypti WT	2.16	Ae. aegypti WT	2.1	Ae. aegypti WT	2.22	Ae. aegypti WT	2.2	39.2	2.08	1.36	wMel	26.79	20.21	95.66	wMel	NA	WT
WMP485	WMP485_l_a	legs	a	13/04/2020	NC	Noumea	VDC	F0	BG_trap	Aedes	aegypti	F	28/04/2020	0	WT	Ae. aegypti WT	2.13	Ae. aegypti wMel	2.04	Ae. aegypti WT	2.26	Ae. aegypti WT	2.16	28.9	2	1.16	WT	25.92	0	0	WT	NA	WT
WMP485	WMP485_l_b	legs	b	13/04/2020	NC	Noumea	VDC	F0	BG_trap	Aedes	aegypti	F	28/04/2020	0	WT	Ae. aegypti WT	2.12	Ae. aegypti WT	1.96	Ae. aegypti WT	1.91	Ae. aegypti WT	1.9	28.9	2	1.16	WT	25.92	0	0	WT	NA	WT
WMP486	WMP486_l_a	legs	a	13/04/2020	NC	Noumea	VDC	F0	BG_trap	Aedes	aegypti	F	28/04/2020	0	WT	Ae. aegypti wMel	1.82	Ae. aegypti wMel	1.8	Ae. aegypti WT	1.61	Ae. aegypti WT	1.49	8.7	2.03	0.67	WT	28.34	0	0	WT	NA	WT
WMP486	WMP486_l_b	legs	b	13/04/2020	NC	Noumea	VDC	F0	BG_trap	Aedes	aegypti	F	28/04/2020	0	WT	Ae. aegypti wMel	2.08	Ae. aegypti WT	2.05	Ae. aegypti WT	1.96	Ae. aegypti WT	1.9	8.7	2.03	0.67	WT	28.34	0	0	WT	NA	WT
WMP487	WMP487_l_a	legs	a	13/04/2020	NC	Noumea	VDC	F0	BG_trap	Aedes	aegypti	M	28/04/2020	0	WT	Ae. aegypti WT	2.13	Ae. aegypti WT	2.13	Ae. aegypti WT	2.17	Ae. aegypti WT	2.15	4.4	1.57	0.62	WT	27.41	0	0	WT	NA	WT
WMP487	WMP487_l_b	legs	b	13/04/2020	NC	Noumea	VDC	F0	BG_trap	Aedes	aegypti	M	28/04/2020	0	WT	Ae. aegypti WT	2.24	Ae. aegypti WT	2.2	Ae. aegypti WT	2.27	Ae. aegypti WT	2.27	4.4	1.57	0.62	WT	27.41	0	0	WT	NA	WT
WMP488	WMP488_l_a	legs	a	13/04/2020	NC	Noumea	VDC	F0	BG_trap	Aedes	aegypti	M	05/05/2020	0	WT	Ae. aegypti WT	2.27	Ae. aegypti WT	2.18	Ae. aegypti WT	2.26	Ae. aegypti WT	2.25	6.5	2.03	0.85	WT	27.05	0	0	WT	NA	WT
WMP488	WMP488_l_b	legs	b	13/04/2020	NC	Noumea	VDC	F0	BG_trap	Aedes	aegypti	M	05/05/2020	0	WT	Ae. aegypti WT	2.26	Ae. aegypti WT	2.2	Ae. aegypti WT	2.22	Ae. aegypti WT	2.13	6.5	2.03	0.85	WT	27.05	0	0	WT	NA	WT
WMP489	WMP489_l_a	legs	a	14/04/2020	NC	Noumea	VDC	F0	BG_trap	Aedes	aegypti	F	05/05/2020	0	WT	Ae. aegypti WT	2.01	Ae. aegypti WT	1.92	Ae. aegypti WT	1.91	Ae. aegypti WT	1.87	12.3	2.38	1.14	WT	25.73	0	0	WT	NA	WT
WMP489	WMP489_l_b	legs	b	14/04/2020	NC	Noumea	VDC	F0	BG_trap	Aedes	aegypti	F	05/05/2020	0	WT	Ae. aegypti WT	2.06	Ae. aegypti WT	1.95	Ae. aegypti WT	1.82	Ae. aegypti WT	1.78	12.3	2.38	1.14	WT	25.73	0	0	WT	NA	WT
WMP490	WMP490_l_a	legs	a	14/04/2020	NC	Noumea	VDC	F0	BG_trap	Aedes	aegypti	F	05/05/2020	0	WT	Ae. aegypti WT	2.1	Ae. aegypti wMel	2.07	Ae. aegypti WT	2.18	Ae. aegypti WT	2.06	50.5	2.18	1.39	WT	28.84	0	0	WT	NA	WT
WMP490	WMP490_l_b	legs	b	14/04/2020	NC	Noumea	VDC	F0	BG_trap	Aedes	aegypti	F	05/05/2020	0	WT	Ae. aegypti WT	2	Ae. aegypti wMel	2	Ae. aegypti WT	2.1	Ae. aegypti WT	2.04	50.5	2.18	1.39	WT	28.84	0	0	WT	NA	WT
WMP491	WMP491_l_a	legs	a	14/04/2020	NC	Noumea	VDC	F0	BG_trap	Aedes	aegypti	F	05/05/2020	0	WT	Ae. aegypti WT	2.42	Ae. aegypti WT	2.34	Ae. aegypti WT	2.37	Ae. aegypti WT	2.36	42.7	2.21	1.31	WT	26.72	0	0	WT	NA	WT
WMP491	WMP491_l_b	legs	b	14/04/2020	NC	Noumea	VDC	F0	BG_trap	Aedes	aegypti	F	05/05/2020	0	WT	Ae. aegypti WT	2.26	Ae. aegypti WT	2.22	Ae. aegypti WT	2.34	Ae. aegypti WT	2.32	42.7	2.21	1.31	WT	26.72	0	0	WT	NA	WT
WMP492	WMP492_l_a	legs	a	14/04/2020	NC	Noumea	VDC	F0	BG_trap	Aedes	aegypti	F	05/05/2020	0	WT	Ae. aegypti WT	2.32	Ae. aegypti WT	2.17	Ae. aegypti WT	2.3	Ae. aegypti WT	2.18	50.1	2.1	1.43	WT	25.62	0	0	WT	NA	WT
WMP492	WMP492_l_b	legs	b	14/04/2020	NC	Noumea	VDC	F0	BG_trap	Aedes	aegypti	F	05/05/2020	0	WT	Ae. aegypti WT	2.36	Ae. aegypti WT	2.21	Ae. aegypti WT	2.35	Ae. aegypti WT	2.29	50.1	2.1	1.43	WT	25.62	0	0	WT	NA	WT
WMP493	WMP493_l_a	legs	a	14/04/2020	NC	Noumea	VDC	F0	BG_trap	Aedes	aegypti	F	05/05/2020	0	WT	Ae. aegypti WT	1.94	Ae. aegypti WT	1.85	Ae. aegypti WT	2.11	Ae. aegypti WT	2.07	27.2	2.15	1.28	WT	26.11	0	0	WT	NA	WT
WMP493	WMP493_l_b	legs	b	14/04/2020	NC	Noumea	VDC	F0	BG_trap	Aedes	aegypti	F	05/05/2020	0	WT	Ae. aegypti WT	2.02	Ae. aegypti WT	1.91	Ae. aegypti WT	2.22	Ae. aegypti WT	2.05	27.2	2.15	1.28	WT	26.11	0	0	WT	NA	WT
WMP494	WMP494_l_a	legs	a	14/04/2020	NC	Noumea	VDC	F0	BG_trap	Aedes	aegypti	M	05/05/2020	0	WT	Ae. aegypti WT	2.21	Ae. aegypti WT	2.14	Ae. aegypti WT	2.23	Ae. aegypti WT	2.12	4	3.66	0.41	WT	27.62	0	0	WT	NA	WT
WMP494	WMP494_l_b	legs	b	14/04/2020	NC	Noumea	VDC	F0	BG_trap	Aedes	aegypti	M	05/05/2020	0	WT	Ae. aegypti WT	2.2	Ae. aegypti WT	2.04	Ae. aegypti WT	2.21	Ae. aegypti WT	2.14	4	3.66	0.41	WT	27.62	0	0	WT	NA	WT
WMP495	WMP495_l_a	legs	a	14/04/2020	NC	Noumea	VDC	F0	BG_trap	Aedes	aegypti	M	05/05/2020	0	WT	Ae. aegypti WT	2.12	Ae. aegypti WT	2.08	Ae. aegypti WT	2.32	Ae. aegypti WT	2.32	4.8	4.28	0.57	WT	26.82	0	0	WT	NA	WT
WMP495	WMP495_l_b	legs	b	14/04/2020	NC	Noumea	VDC	F0	BG_trap	Aedes	aegypti	M	05/05/2020	0	WT	Ae. aegypti WT	2.18	Ae. aegypti WT	2.09	Ae. aegypti WT	2.32	Ae. aegypti WT	2.24	4.8	4.28	0.57	WT	26.82	0	0	WT	NA	WT
WMP496	WMP496_l_a	legs	a	15/04/2020	NC	Noumea	VDC	F0	BG_trap	Aedes	aegypti	F	05/05/2020	1	wMel	Ae. aegypti wMel	2.27	Ae. aegypti wMel	2.24	Ae. aegypti WT	2.34	Ae. aegypti WT	2.25	59.1	2.18	1.74	wMel	24.93	20.78	17.75	wMel	NA	WT
WMP496	WMP496_l_b	legs	b	15/04/2020	NC	Noumea	VDC	F0	BG_trap	Aedes	aegypti	F	05/05/2020	1	wMel	Ae. aegypti WT	2.3	Ae. aegypti wMel	2.3	Ae. aegypti WT	2.36	Ae. aegypti WT	2.33	59.1	2.18	1.74	wMel	24.93	20.78	17.75	wMel	NA	WT
WMP497	WMP497_l_a	legs	a	15/04/2020	NC	Noumea	VDC	F0	BG_trap	Aedes	aegypti	F	05/05/2020	1	wMel	Ae. aegypti WT	2.26	Ae. aegypti wMel	2.21	Ae. aegypti WT	2.23	Ae. aegypti WT	2.17	42.3	2.24	1.53	wMel	25.19	21.04	17.82	wMel	NA	WT
WMP497	WMP497_l_b	legs	b	15/04/2020	NC	Noumea	VDC	F0	BG_trap	Aedes	aegypti	F	05/05/2020	1	wMel	Ae. aegypti WT	2.25	Ae. aegypti WT	2.14	Ae. aegypti WT	2.28	Ae. aegypti WT	2.26	42.3	2.24	1.53	wMel	25.19	21.04	17.82	wMel	NA	WT
WMP498	WMP498_l_a	legs	a	15/04/2020	NC	Noumea	VDC	F0	BG_trap	Aedes	aegypti	F	11/05/2020	1	wMel	Ae. aegypti wMel	1.76	Ae. aegypti wMel	1.67	Ae. aegypti WT	1.7	Ae. aegypti WT	1.69	33.4	2.14	1.39	wMel	24.08	20.47	12.25	wMel	NA	wMel
WMP498	WMP498_l_b	legs	b	15/04/2020	NC	Noumea	VDC	F0	BG_trap	Aedes	aegypti	F	11/05/2020	1	wMel	Ae. aegypti wMel	2.16	Ae. aegypti wMel	2.05	Ae. aegypti WT	2.05	Ae. aegypti WT	2.04	33.4	2.14	1.39	wMel	24.08	20.47	12.25	wMel	NA	WT
WMP499	WMP499_l_a	legs	a	15/04/2020	NC	Noumea	VDC	F0	BG_trap	Aedes	aegypti	F	11/05/2020	0	WT	Ae. aegypti WT	2.16	Ae. aegypti WT	2.11	Ae. aegypti WT	2.14	Ae. aegypti WT	2.06	81.4	2.14	1.54	WT	24.69	0	0	WT	NA	WT
WMP499	WMP499_l_b	legs	b	15/04/2020	NC	Noumea	VDC	F0	BG_trap	Aedes	aegypti	F	11/05/2020	0	WT	Ae. aegypti WT	2.27	Ae. aegypti WT	2.16	Ae. aegypti WT	2.33	Ae. aegypti WT	2.25	81.4	2.14	1.54	WT	24.69	0	0	WT	NA	WT
WMP500	WMP500_l_a	legs	a	15/04/2020	NC	Noumea	VDC	F0	BG_trap	Aedes	aegypti	M	11/05/2020	NA		NA	NA	NA	NA	NA	NA	NA	NA	7.1	2.43	0.73	WT	27.59	0	0	WT	NA	NA
WMP500	WMP500_l_b	legs	b	15/04/2020	NC	Noumea	VDC	F0	BG_trap	Aedes	aegypti	M	11/05/2020	0	WT	Ae. aegypti WT	2.23	Ae. aegypti WT	2.15	Ae. aegypti WT	2.24	Ae. aegypti WT	2.17	7.1	2.43	0.73	WT	27.59	0	0	WT	NA	WT
WMP501	WMP501_l_a	legs	a	15/04/2020	NC	Noumea	VDC	F0	BG_trap	Aedes	aegypti	F	11/05/2020	0	WT	Ae. aegypti wMel	2.19	Ae. aegypti wMel	2.17	Ae. aegypti WT	2.24	Ae. aegypti WT	2.2	4.6	2.26	1.44	WT	25.57	0	0	WT	NA	WT
WMP501	WMP501_l_b	legs	b	15/04/2020	NC	Noumea	VDC	F0	BG_trap	Aedes	aegypti	F	11/05/2020	0	WT	Ae. aegypti WT	2.22	Ae. aegypti WT	2.2	Ae. aegypti WT	2.33	Ae. aegypti WT	2.29	4.6	2.26	1.44	WT	25.57	0	0	WT	NA	WT
WMP502	WMP502_l_a	legs	a	15/04/2020	NC	Noumea	VDC	F0	BG_trap	Aedes	aegypti	M	11/05/2020	0	WT	Ae. aegypti WT	2.03	Ae. aegypti WT	1.91	Ae. aegypti WT	2.14	Ae. aegypti WT	2.06	2.8	2.9	0.4	WT	27.59	0	0	WT	NA	WT
WMP502	WMP502_l_b	legs	b	15/04/2020	NC	Noumea	VDC	F0	BG_trap	Aedes	aegypti	M	11/05/2020	0	WT	Ae. aegypti WT	2.05	Ae. aegypti wMel	2.04	Ae. aegypti WT	2.27	Ae. aegypti WT	2.2	2.8	2.9	0.4	WT	27.59	0	0	WT	NA	WT
WMP503	WMP503_l_a	legs	a	16/04/2020	NC	Noumea	VDC	F0	BG_trap	Aedes	aegypti	F	11/05/2020	NA		NA	NA	NA	NA	NA	NA	NA	NA	26.8	2.22	1.95	WT	25.08	0	0	WT	NA	NA
WMP503	WMP503_l_b	legs	b	16/04/2020	NC	Noumea	VDC	F0	BG_trap	Aedes	aegypti	F	11/05/2020	0	WT	Ae. aegypti WT	2	Ae. aegypti WT	1.98	Ae. aegypti WT	2.02	Ae. aegypti WT	1.98	26.8	2.22	1.95	WT	25.08	0	0	WT	NA	WT
WMP504	WMP504_l_a	legs	a	16/04/2020	NC	Noumea	VDC	F0	BG_trap	Aedes	aegypti	F	11/05/2020	0	WT	Ae. aegypti WT	2.03	Ae. aegypti wMel	1.95	Ae. aegypti WT	2.15	Ae. aegypti WT	2.11	28.3	2.11	1.24	WT	26.27	0	0	WT	NA	WT
WMP504	WMP504_l_b	legs	b	16/04/2020	NC	Noumea	VDC	F0	BG_trap	Aedes	aegypti	F	11/05/2020	0	WT	Ae. aegypti WT	2.18	Ae. aegypti wMel	2	Ae. aegypti WT	2.28	Ae. aegypti WT	2.26	28.3	2.11	1.24	WT	26.27	0	0	WT	NA	WT
WMP505	WMP505_l_a	legs	a	16/04/2020	NC	Noumea	VDC	F0	BG_trap	Aedes	aegypti	F	11/05/2020	1	wMel	Ae. aegypti wMel	2.42	Ae. aegypti wMel	2.34	Ae. aegypti WT	2.24	Ae. aegypti WT	2.23	101.2	2.12	1.63	wMel	24.19	20.76	10.73	wMel	NA	WT
WMP505	WMP505_l_b	legs	b	16/04/2020	NC	Noumea	VDC	F0	BG_trap	Aedes	aegypti	F	11/05/2020	1	wMel	Ae. aegypti wMel	2.34	Ae. aegypti wMel	2.33	Ae. aegypti WT	2.22	Ae. aegypti WT	2.21	101.2	2.12	1.63	wMel	24.19	20.76	10.73	wMel	NA	WT
WMP506	WMP506_l_a	legs	a	16/04/2020	NC	Noumea	VDC	F0	BG_trap	Aedes	aegypti	F	11/05/2020	1	wMel	Ae. aegypti wMel	2	Ae. aegypti wMel	1.98	Ae. aegypti WT	1.85	Ae. aegypti WT	1.73	43.5	2.15	1.71	wMel	24.47	19.48	31.71	wMel	NA	WT
WMP506	WMP506_l_b	legs	b	16/04/2020	NC	Noumea	VDC	F0	BG_trap	Aedes	aegypti	F	11/05/2020	NA		NA	NA	NA	NA	NA	NA	NA	NA	43.5	2.15	1.71	wMel	24.47	19.48	31.71	wMel	NA	NA
WMP507	WMP507_l_a	legs	a	16/04/2020	NC	Noumea	VDC	F0	BG_trap	Aedes	aegypti	F	11/05/2020	0	WT	Ae. aegypti WT	2.32	Ae. aegypti WT	2.18	Ae. aegypti WT	2.27	Ae. aegypti WT	2.26	27.2	2	1.11	WT	26.14	0	0	WT	NA	WT
WMP507	WMP507_l_b	legs	b	16/04/2020	NC	Noumea	VDC	F0	BG_trap	Aedes	aegypti	F	11/05/2020	0	WT	Ae. aegypti WT	2.25	Ae. aegypti WT	2.09	Ae. aegypti WT	2.26	Ae. aegypti WT	2.2	27.2	2	1.11	WT	26.14	0	0	WT	NA	WT
WMP508	WMP508_l_a	legs	a	17/04/2020	NC	Noumea	VDC	F0	BG_trap	Aedes	aegypti	F	11/05/2020	0	WT	Ae. aegypti wMel	2.3	Ae. aegypti wMel	2.25	Ae. aegypti WT	2.16	Ae. aegypti WT	2.15	36.5	2.16	1.16	WT	25.95	0	0	WT	NA	WT
WMP508	WMP508_l_b	legs	b	17/04/2020	NC	Noumea	VDC	F0	BG_trap	Aedes	aegypti	F	11/05/2020	0	WT	Ae. aegypti WT	2.36	Ae. aegypti WT	2.29	Ae. aegypti WT	2.34	Ae. aegypti WT	2.32	36.5	2.16	1.16	WT	25.95	0	0	WT	NA	WT
WMP509	WMP509_l_a	legs	a	17/04/2020	NC	Noumea	VDC	F0	BG_trap	Aedes	aegypti	F	11/05/2020	NA		NA	NA	NA	NA	NA	NA	NA	NA	9.3	2.29	0.93	WT	25.92	0	0	WT	NA	NA
WMP509	WMP509_l_b	legs	b	17/04/2020	NC	Noumea	VDC	F0	BG_trap	Aedes	aegypti	F	11/05/2020	0	WT	Ae. aegypti WT	2.44	Ae. aegypti WT	2.34	Ae. aegypti WT	2.3	Ae. aegypti WT	2.27	9.3	2.29	0.93	WT	25.92	0	0	WT	NA	WT
WMP510	WMP510_l_a	legs	a	17/04/2020	NC	Noumea	VDC	F0	BG_trap	Aedes	aegypti	F	11/05/2020	0	WT	Ae. aegypti WT	2.13	Ae. aegypti wMel	2.06	Ae. aegypti WT	2.26	Ae. aegypti WT	2.17	24.3	2.06	1.14	WT	26.61	0	0	WT	NA	WT
WMP510	WMP510_l_b	legs	b	17/04/2020	NC	Noumea	VDC	F0	BG_trap	Aedes	aegypti	F	11/05/2020	NA		NA	NA	NA	NA	NA	NA	NA	NA	24.3	2.06	1.14	WT	26.61	0	0	WT	NA	NA
WMP511	WMP511_l_a	legs	a	17/04/2020	NC	Noumea	VDC	F0	BG_trap	Aedes	aegypti	F	11/05/2020	0	WT	Ae. aegypti WT	2.31	Ae. aegypti WT	2.21	Ae. aegypti WT	2.23	Ae. aegypti WT	2.23	28.1	2.14	1.13	WT	25.17	0	0	WT	NA	WT
WMP511	WMP511_l_b	legs	b	17/04/2020	NC	Noumea	VDC	F0	BG_trap	Aedes	aegypti	F	11/05/2020	0	WT	Ae. aegypti wMel	2.25	Ae. aegypti WT	2.23	Ae. aegypti WT	2.23	Ae. aegypti WT	2.19	28.1	2.14	1.13	WT	25.17	0	0	WT	NA	WT
WMP512	WMP512_l_a	legs	a	17/04/2020	NC	Noumea	VDC	F0	BG_trap	Aedes	aegypti	F	11/05/2020	NA		NA	NA	NA	NA	NA	NA	NA	NA	18	2.03	1.06	WT	25.58	0	0	WT	NA	NA
WMP512	WMP512_l_b	legs	b	17/04/2020	NC	Noumea	VDC	F0	BG_trap	Aedes	aegypti	F	11/05/2020	NA		NA	NA	NA	NA	NA	NA	NA	NA	18	2.03	1.06	WT	25.58	0	0	WT	NA	NA
WMP513	WMP513_l_a	legs	a	17/04/2020	NC	Noumea	VDC	F0	BG_trap	Aedes	aegypti	F	11/05/2020	0	WT	Ae. aegypti WT	2.23	Ae. aegypti WT	2.11	Ae. aegypti WT	2.21	Ae. aegypti WT	2.2	6	2.36	0.62	WT	29.17	0	0	WT	NA	WT
WMP513	WMP513_l_b	legs	b	17/04/2020	NC	Noumea	VDC	F0	BG_trap	Aedes	aegypti	F	11/05/2020	0	WT	Ae. aegypti WT	2.15	Ae. aegypti WT	2.13	Ae. aegypti WT	2.23	Ae. aegypti WT	2.09	6	2.36	0.62	WT	29.17	0	0	WT	NA	WT
WMP514	WMP514_l_a	legs	a	17/04/2020	NC	Noumea	VDC	F0	BG_trap	Aedes	aegypti	F	11/05/2020	1	wMel	Ae. aegypti wMel	2.27	Ae. aegypti wMel	2.25	Ae. aegypti WT	2.34	Ae. aegypti WT	2.29	18.1	2.03	0.8	wMel	30.91	22.98	243.6	wMel	NA	WT
WMP514	WMP514_l_b	legs	b	17/04/2020	NC	Noumea	VDC	F0	BG_trap	Aedes	aegypti	F	11/05/2020	1	wMel	Ae. aegypti wMel	2.25	Ae. aegypti wMel	2.17	Ae. aegypti WT	2.32	Ae. aegypti WT	2.25	18.1	2.03	0.8	wMel	30.91	22.98	243.6	wMel	NA	WT
WMP515	WMP515_l_a	legs	a	17/04/2020	NC	Noumea	VDC	F0	BG_trap	Aedes	aegypti	M	11/05/2020	1	wMel	Ae. aegypti WT	2.31	Ae. aegypti wMel	2.22	Ae. aegypti WT	2.38	Ae. aegypti WT	2.28	2.7	2.17	0.47	wMel	27.77	22.69	33.85	wMel	NA	WT
WMP515	WMP515_l_b	legs	b	17/04/2020	NC	Noumea	VDC	F0	BG_trap	Aedes	aegypti	M	11/05/2020	1	wMel	Ae. aegypti WT	2.17	Ae. aegypti wMel	2.11	Ae. aegypti WT	2.2	Ae. aegypti WT	2.16	2.7	2.17	0.47	wMel	27.77	22.69	33.85	wMel	NA	WT
WMP516	WMP516_l_a	legs	a	18/04/2020	NC	Noumea	VDC	F0	BG_trap	Aedes	aegypti	F	11/05/2020	0	WT	Ae. aegypti WT	2.13	Ae. aegypti wMel	2.07	Ae. aegypti WT	2.17	Ae. aegypti WT	2.17	16.9	2.07	0.84	WT	27.81	0	0	WT	NA	WT
WMP516	WMP516_l_b	legs	b	18/04/2020	NC	Noumea	VDC	F0	BG_trap	Aedes	aegypti	F	11/05/2020	0	WT	Ae. aegypti WT	2.27	Ae. aegypti WT	2.16	Ae. aegypti WT	2.12	Ae. aegypti WT	2.05	16.9	2.07	0.84	WT	27.81	0	0	WT	NA	WT
WMP517	WMP517_l_a	legs	a	18/04/2020	NC	Noumea	VDC	F0	BG_trap	Aedes	aegypti	F	11/05/2020	NA		NA	NA	NA	NA	NA	NA	NA	NA	18.7	2.08	0.77	WT	28.52	0	0	WT	NA	NA
WMP517	WMP517_l_b	legs	b	18/04/2020	NC	Noumea	VDC	F0	BG_trap	Aedes	aegypti	F	11/05/2020	0	WT	Ae. aegypti WT	2.33	Ae. aegypti WT	2.13	Ae. aegypti WT	2.29	Ae. aegypti WT	2.2	18.7	2.08	0.77	WT	28.52	0	0	WT	NA	WT
WMP518	WMP518_l_a	legs	a	18/04/2020	NC	Noumea	VDC	F0	BG_trap	Aedes	aegypti	F	11/05/2020	NA		NA	NA	NA	NA	NA	NA	NA	NA	6.8	1.84	0.53	WT	27.19	0	0	WT	NA	NA
WMP518	WMP518_l_b	legs	b	18/04/2020	NC	Noumea	VDC	F0	BG_trap	Aedes	aegypti	F	11/05/2020	0	WT	Ae. aegypti WT	2.22	Ae. aegypti WT	2.17	Ae. aegypti WT	2.14	Ae. aegypti WT	2.12	6.8	1.84	0.53	WT	27.19	0	0	WT	NA	WT
WMP519	WMP519_l_a	legs	a	18/04/2020	NC	Noumea	VDC	F0	BG_trap	Aedes	aegypti	F	11/05/2020	0	WT	Ae. aegypti WT	2.49	Ae. aegypti WT	2.29	Ae. aegypti WT	2.45	Ae. aegypti WT	2.3	19	2.04	0.83	WT	29.27	0	0	WT	NA	WT
WMP519	WMP519_l_b	legs	b	18/04/2020	NC	Noumea	VDC	F0	BG_trap	Aedes	aegypti	F	11/05/2020	0	WT	Ae. aegypti WT	2.3	Ae. aegypti wMel	2.19	Ae. aegypti WT	2.38	Ae. aegypti WT	2.26	19	2.04	0.83	WT	29.27	0	0	WT	NA	WT
WMP520	WMP520_l_a	legs	a	18/04/2020	NC	Noumea	VDC	F0	BG_trap	Aedes	aegypti	F	11/05/2020	0	WT	Ae. aegypti WT	2.42	Ae. aegypti WT	2.19	Ae. aegypti WT	2.34	Ae. aegypti WT	2.33	13.9	2.04	0.81	WT	29.59	0	0	WT	NA	WT
WMP520	WMP520_l_b	legs	b	18/04/2020	NC	Noumea	VDC	F0	BG_trap	Aedes	aegypti	F	11/05/2020	0	WT	Ae. aegypti WT	2.45	Ae. aegypti wMel	2.24	Ae. aegypti WT	2.41	Ae. aegypti WT	2.28	13.9	2.04	0.81	WT	29.59	0	0	WT	NA	WT
WMP521	WMP521_l_a	legs	a	18/04/2020	NC	Noumea	VDC	F0	BG_trap	Aedes	aegypti	F	11/05/2020	0	WT	Ae. aegypti WT	2.38	Ae. aegypti WT	2.26	Ae. aegypti WT	2.43	Ae. aegypti WT	2.37	3.9	1.68	0.5	wMel	27.81	20.72	136.6	wMel	NA	WT
WMP521	WMP521_l_b	legs	b	18/04/2020	NC	Noumea	VDC	F0	BG_trap	Aedes	aegypti	F	11/05/2020	0	WT	Ae. aegypti WT	2.3	Ae. aegypti WT	2.23	Ae. aegypti WT	2.34	Ae. aegypti WT	2.29	3.9	1.68	0.5	wMel	27.81	20.72	136.6	wMel	NA	WT
WMP522	WMP522_l_a	legs	a	18/04/2020	NC	Noumea	VDC	F0	BG_trap	Aedes	aegypti	M	11/05/2020	1	wMel	Ae. aegypti WT	2.12	Ae. aegypti wMel	1.95	Ae. aegypti WT	2.31	Ae. aegypti WT	2.17	2.5	1.73	0.42	wMel	28.23	23.6	24.79	wMel	NA	WT
WMP522	WMP522_l_b	legs	b	18/04/2020	NC	Noumea	VDC	F0	BG_trap	Aedes	aegypti	M	11/05/2020	1	wMel	Ae. aegypti WT	2.07	Ae. aegypti wMel	1.99	Ae. aegypti WT	2.22	Ae. aegypti WT	2.2	2.5	1.73	0.42	wMel	28.23	23.6	24.79	wMel	NA	WT
WMP523	WMP523_l_a	legs	a	18/04/2020	NC	Noumea	VDC	F0	BG_trap	Aedes	aegypti	M	11/05/2020	1	wMel	Ae. aegypti wMel	2.14	Ae. aegypti wMel	2.07	Ae. aegypti WT	1.9	Ae. aegypti WT	1.9	3	2.53	0.52	wMel	28.19	26.34	3.62	wMel	NA	WT
WMP523	WMP523_l_b	legs	b	18/04/2020	NC	Noumea	VDC	F0	BG_trap	Aedes	aegypti	M	11/05/2020	1	wMel	Ae. aegypti WT	2.04	Ae. aegypti wMel	1.92	Ae. aegypti WT	2.22	Ae. aegypti WT	2.15	3	2.53	0.52	wMel	28.19	26.34	3.62	wMel	NA	WT
WMP524	WMP524_l_a	legs	a	18/04/2020	NC	Noumea	VDC	F0	BG_trap	Aedes	aegypti	M	11/05/2020	0	WT	Ae. aegypti WT	1.81	Ae. aegypti WT	1.8	Ae. aegypti WT	2.11	Ae. aegypti WT	2.05	2.6	1.2	0.77	WT	28.1	0	0	WT	NA	WT
WMP524	WMP524_l_b	legs	b	18/04/2020	NC	Noumea	VDC	F0	BG_trap	Aedes	aegypti	M	11/05/2020	0	WT	Ae. aegypti WT	2.18	Ae. aegypti WT	2.03	Ae. aegypti WT	2.35	Ae. aegypti WT	2.31	2.6	1.2	0.77	WT	28.1	0	0	WT	NA	WT
wMel_001	wMel_001_t_a	thorax	a	02/12/2019	NC	Noumea	Brood stock	F13	rearing	Aedes	aegypti	F	03/12/2019	1	wMel	Ae. aegypti wMel	2.38	Ae. aegypti wMel	2.23	Ae. aegypti WT	1.81	Ae. aegypti WT	1.68	12.9	1.66	1.28	wMel	24.99	20.72	19.25	NA	wMel	NA
wMel_001	wMel_001_t_b	thorax	b	02/12/2019	NC	Noumea	Brood stock	F13	rearing	Aedes	aegypti	F	03/12/2019	1	wMel	Ae. aegypti wMel	2.32	Ae. aegypti WT	2.23	Ae. aegypti WT	1.79	Ae. aegypti WT	1.62	12.9	1.66	1.28	wMel	24.99	20.72	19.25	NA	wMel	NA
wMel_002	wMel_002_t_a	thorax	a	02/12/2019	NC	Noumea	Brood stock	F13	rearing	Aedes	aegypti	F	03/12/2019	1	wMel	Ae. aegypti WT	2.2	Ae. aegypti wMel	2.2	Ae. aegypti WT	1.88	Ae. aegypti WT	1.85	68.1	2	1.41	wMel	24.84	20.44	21.16	NA	wMel	NA
wMel_002	wMel_002_t_b	thorax	b	02/12/2019	NC	Noumea	Brood stock	F13	rearing	Aedes	aegypti	F	03/12/2019	1	wMel	Ae. aegypti WT	2.17	Ae. aegypti wMel	2.14	Ae. aegypti WT	1.85	Ae. aegypti WT	1.74	68.1	2	1.41	wMel	24.84	20.44	21.16	NA	wMel	NA
wMel_003	wMel_003_t_a	thorax	a	02/12/2019	NC	Noumea	Brood stock	F13	rearing	Aedes	aegypti	F	03/12/2019	1	wMel	Ae. aegypti wMel	2.1	Ae. aegypti WT	2.09	Ae. aegypti WT	1.98	Ae. aegypti WT	1.73	42.4	2.01	1.45	wMel	24.99	20.47	22.96	NA	wMel	NA
wMel_003	wMel_003_t_b	thorax	b	02/12/2019	NC	Noumea	Brood stock	F13	rearing	Aedes	aegypti	F	03/12/2019	1	wMel	Ae. aegypti wMel	2.13	Ae. aegypti WT	2.12	Ae. aegypti WT	2.12	Ae. aegypti WT	1.8	42.4	2.01	1.45	wMel	24.99	20.47	22.96	NA	wMel	NA
wMel_004	wMel_004_t_a	thorax	a	02/12/2019	NC	Noumea	Brood stock	F13	rearing	Aedes	aegypti	F	03/12/2019	1	wMel	Ae. aegypti WT	2.31	Ae. aegypti wMel	2.21	Ae. aegypti WT	2.02	Ae. aegypti WT	1.82	37	2.08	1.99	wMel	25.3	20.62	25.67	NA	wMel	NA
wMel_004	wMel_004_t_b	thorax	b	02/12/2019	NC	Noumea	Brood stock	F13	rearing	Aedes	aegypti	F	03/12/2019	1	wMel	Ae. aegypti wMel	2.33	Ae. aegypti WT	2.28	Ae. aegypti WT	2.16	Ae. aegypti WT	1.8	37	2.08	1.99	wMel	25.3	20.62	25.67	NA	WT	NA
wMel_005	wMel_005_t_a	thorax	a	02/12/2019	NC	Noumea	Brood stock	F13	rearing	Aedes	aegypti	F	03/12/2019	1	wMel	Ae. aegypti wMel	2.21	Ae. aegypti wMel	2.16	Ae. aegypti WT	1.81	Ae. aegypti WT	1.71	54.3	2.03	1.68	wMel	25.11	20.72	20.99	NA	wMel	NA
wMel_005	wMel_005_t_b	thorax	b	02/12/2019	NC	Noumea	Brood stock	F13	rearing	Aedes	aegypti	F	03/12/2019	1	wMel	Ae. aegypti WT	2.31	Ae. aegypti wMel	2.12	Ae. aegypti WT	1.71	Ae. aegypti WT	1.65	54.3	2.03	1.68	wMel	25.11	20.72	20.99	NA	wMel	NA
wMel_006	wMel_006_t_a	thorax	a	02/12/2019	NC	Noumea	Brood stock	F13	rearing	Aedes	aegypti	F	03/12/2019	1	wMel	Ae. aegypti wMel	2.29	Ae. aegypti WT	2.23	Ae. aegypti WT	1.67	Ae. aegypti WT	1.63	29.4	2.01	1.69	wMel	24.57	19.52	33.15	NA	wMel	NA
wMel_006	wMel_006_t_b	thorax	b	02/12/2019	NC	Noumea	Brood stock	F13	rearing	Aedes	aegypti	F	03/12/2019	1	wMel	Ae. aegypti wMel	2.27	Ae. aegypti wMel	2.26	Ae. aegypti WT	1.57	Ae. aegypti WT	1.51	29.4	2.01	1.69	wMel	24.57	19.52	33.15	NA	wMel	NA
wMel_007	wMel_007_t_a	thorax	a	02/12/2019	NC	Noumea	Brood stock	F13	rearing	Aedes	aegypti	F	03/12/2019	1	wMel	Ae. aegypti wMel	2.22	Ae. aegypti WT	2.2	Ae. aegypti WT	2.05	Ae. aegypti WT	1.74	56.2	2.13	1.88	wMel	25.07	20.35	26.43	NA	wMel	NA
wMel_007	wMel_007_t_b	thorax	b	02/12/2019	NC	Noumea	Brood stock	F13	rearing	Aedes	aegypti	F	03/12/2019	1	wMel	Ae. aegypti wMel	2.24	Ae. aegypti WT	2.16	Ae. aegypti WT	1.84	Ae. aegypti WT	1.6	56.2	2.13	1.88	wMel	25.07	20.35	26.43	NA	wMel	NA
wMel_008	wMel_008_t_a	thorax	a	02/12/2019	NC	Noumea	Brood stock	F13	rearing	Aedes	aegypti	F	03/12/2019	1	wMel	Ae. aegypti WT	2.19	Ae. aegypti wMel	2.14	Ae. aegypti WT	1.96	Ae. aegypti WT	1.82	22.8	1.92	1.27	wMel	25.97	23.19	6.85	NA	wMel	NA
wMel_008	wMel_008_t_b	thorax	b	02/12/2019	NC	Noumea	Brood stock	F13	rearing	Aedes	aegypti	F	03/12/2019	1	wMel	Ae. aegypti wMel	2.04	Ae. aegypti WT	2.03	Ae. aegypti WT	1.91	Ae. aegypti WT	1.84	22.8	1.92	1.27	wMel	25.97	23.19	6.85	NA	wMel	NA
wMel_009	wMel_009_t_a	thorax	a	02/12/2019	NC	Noumea	Brood stock	F13	rearing	Aedes	aegypti	F	03/12/2019	1	wMel	Ae. aegypti wMel	2.22	Ae. aegypti WT	2.2	Ae. aegypti WT	2.13	Ae. aegypti WT	1.78	39	2.05	1.92	wMel	25.15	20.83	19.95	NA	wMel	NA
wMel_009	wMel_009_t_b	thorax	b	02/12/2019	NC	Noumea	Brood stock	F13	rearing	Aedes	aegypti	F	03/12/2019	1	wMel	Ae. aegypti wMel	2.14	Ae. aegypti WT	2.13	Ae. aegypti WT	1.94	Ae. aegypti WT	1.62	39	2.05	1.92	wMel	25.15	20.83	19.95	NA	wMel	NA
wMel_010	wMel_010_t_a	thorax	a	02/12/2019	NC	Noumea	Brood stock	F13	rearing	Aedes	aegypti	F	03/12/2019	1	wMel	Ae. aegypti wMel	2.01	Ae. aegypti WT	1.99	Ae. aegypti WT	2.14	Ae. aegypti WT	1.88	24	2.08	1.6	wMel	25.75	21.35	21.14	NA	wMel	NA
wMel_010	wMel_010_t_b	thorax	b	02/12/2019	NC	Noumea	Brood stock	F13	rearing	Aedes	aegypti	F	03/12/2019	1	wMel	Ae. aegypti WT	2.06	Ae. aegypti wMel	2.02	Ae. aegypti WT	1.9	Ae. aegypti WT	1.81	24	2.08	1.6	wMel	25.75	21.35	21.14	NA	wMel	NA
wMel_011	wMel_011_t_a	thorax	a	02/12/2019	NC	Noumea	Brood stock	F13	rearing	Aedes	aegypti	F	03/12/2019	1	wMel	Ae. aegypti wMel	2.04	Ae. aegypti wMel	1.99	Ae. aegypti WT	2.13	Ae. aegypti WT	1.87	39.5	2.07	1.63	wMel	24.64	20.16	22.28	NA	WT	NA
wMel_011	wMel_011_t_b	thorax	b	02/12/2019	NC	Noumea	Brood stock	F13	rearing	Aedes	aegypti	F	03/12/2019	1	wMel	Ae. aegypti wMel	1.99	Ae. aegypti wMel	1.98	Ae. aegypti WT	2.09	Ae. aegypti WT	1.93	39.5	2.07	1.63	wMel	24.64	20.16	22.28	NA	wMel	NA
wMel_012	wMel_012_t_a	thorax	a	02/12/2019	NC	Noumea	Brood stock	F13	rearing	Aedes	aegypti	F	03/12/2019	1	wMel	Ae. aegypti WT	2.35	Ae. aegypti wMel	2.26	Ae. aegypti WT	1.96	Ae. aegypti WT	1.82	42.7	2.06	1.63	wMel	24.77	20.21	23.71	NA	wMel	NA
wMel_012	wMel_012_t_b	thorax	b	02/12/2019	NC	Noumea	Brood stock	F13	rearing	Aedes	aegypti	F	03/12/2019	1	wMel	Ae. aegypti WT	2.23	Ae. aegypti wMel	2.21	Ae. aegypti WT	2.02	Ae. aegypti WT	1.82	42.7	2.06	1.63	wMel	24.77	20.21	23.71	NA	wMel	NA
wMel_013	wMel_013_t_a	thorax	a	02/12/2019	NC	Noumea	Brood stock	F13	rearing	Aedes	aegypti	F	03/12/2019	1	wMel	Ae. aegypti WT	2.23	Ae. aegypti WT	2.21	Ae. aegypti WT	1.55	Ae. aegypti WT	1.38	43.5	1.97	1.48	wMel	24.4	20.02	18.73	NA	WT	NA
wMel_013	wMel_013_t_b	thorax	b	02/12/2019	NC	Noumea	Brood stock	F13	rearing	Aedes	aegypti	F	03/12/2019	1	wMel	Ae. aegypti wMel	2.28	Ae. aegypti WT	2.27	Ae. aegypti WT	1.66	Ae. aegypti WT	1.41	43.5	1.97	1.48	wMel	24.4	20.02	18.73	NA	WT	NA
wMel_014	wMel_014_t_a	thorax	a	02/12/2019	NC	Noumea	Brood stock	F13	rearing	Aedes	aegypti	F	03/12/2019	1	wMel	Ae. aegypti WT	2	Ae. aegypti wMel	1.97	Ae. aegypti WT	2	Ae. aegypti WT	1.89	48.1	2.18	2.15	wMel	25.13	20.25	29.59	NA	wMel	NA
wMel_014	wMel_014_t_b	thorax	b	02/12/2019	NC	Noumea	Brood stock	F13	rearing	Aedes	aegypti	F	03/12/2019	1	wMel	Ae. aegypti WT	2.07	Ae. aegypti wMel	2.05	Ae. aegypti WT	1.94	Ae. aegypti WT	1.82	48.1	2.18	2.15	wMel	25.13	20.25	29.59	NA	wMel	NA
wMel_015	wMel_015_t_a	thorax	a	02/12/2019	NC	Noumea	Brood stock	F13	rearing	Aedes	aegypti	F	03/12/2019	1	wMel	Ae. aegypti wMel	2.32	Ae. aegypti WT	2.3	Ae. aegypti WT	1.74	Ae. aegypti WT	1.45	30.4	2.05	1.85	wMel	25.45	21.03	21.47	NA	WT	NA
wMel_015	wMel_015_t_b	thorax	b	02/12/2019	NC	Noumea	Brood stock	F13	rearing	Aedes	aegypti	F	03/12/2019	1	wMel	Ae. aegypti wMel	2.27	Ae. aegypti WT	2.25	Ae. aegypti WT	1.57	Ae. aegypti WT	1.54	30.4	2.05	1.85	wMel	25.45	21.03	21.47	NA	WT	NA
wMel_016	wMel_016_t_a	thorax	a	02/12/2019	NC	Noumea	Brood stock	F13	rearing	Aedes	aegypti	F	04/12/2019	1	wMel	Ae. aegypti WT	2.1	Ae. aegypti wMel	2.01	Ae. aegypti WT	1.8	Ae. aegypti WT	1.64	33.1	2.09	3.2	wMel	25.64	23.68	3.88	NA	wMel	NA
wMel_016	wMel_016_t_b	thorax	b	02/12/2019	NC	Noumea	Brood stock	F13	rearing	Aedes	aegypti	F	04/12/2019	1	wMel	Ae. aegypti WT	2.21	Ae. aegypti wMel	2.11	Ae. aegypti WT	1.8	Ae. aegypti WT	1.58	33.1	2.09	3.2	wMel	25.64	23.68	3.88	NA	wMel	NA
wMel_017	wMel_017_t_a	thorax	a	02/12/2019	NC	Noumea	Brood stock	F13	rearing	Aedes	aegypti	F	04/12/2019	1	wMel	Ae. aegypti WT	2.34	Ae. aegypti wMel	2.26	Ae. aegypti WT	2.01	Ae. aegypti WT	1.86	49.2	2.02	1.89	wMel	25.2	22.34	7.27	NA	wMel	NA
wMel_017	wMel_017_t_b	thorax	b	02/12/2019	NC	Noumea	Brood stock	F13	rearing	Aedes	aegypti	F	04/12/2019	1	wMel	Ae. aegypti WT	2.38	Ae. aegypti WT	2.3	Ae. aegypti WT	1.83	Ae. aegypti WT	1.7	49.2	2.02	1.89	wMel	25.2	22.34	7.27	NA	wMel	NA
wMel_018	wMel_018_t_a	thorax	a	02/12/2019	NC	Noumea	Brood stock	F13	rearing	Aedes	aegypti	F	04/12/2019	1	wMel	Ae. aegypti WT	2.27	Ae. aegypti wMel	2.16	Ae. aegypti WT	1.66	Ae. aegypti WT	1.64	14.4	1.95	6.64	wMel	25.74	23.28	5.47	NA	wMel	NA
wMel_018	wMel_018_t_b	thorax	b	02/12/2019	NC	Noumea	Brood stock	F13	rearing	Aedes	aegypti	F	04/12/2019	1	wMel	Ae. aegypti WT	2.33	Ae. aegypti WT	2.26	Ae. aegypti WT	1.96	Ae. aegypti WT	1.79	14.4	1.95	6.64	wMel	25.74	23.28	5.47	NA	wMel	NA
wMel_019	wMel_019_t_a	thorax	a	02/12/2019	NC	Noumea	Brood stock	F13	rearing	Aedes	aegypti	F	04/12/2019	1	wMel	Ae. aegypti wMel	2.22	Ae. aegypti WT	2.09	Ae. aegypti WT	1.72	Ae. aegypti WT	1.66	37.6	2.14	2.94	wMel	25.21	21.63	11.99	NA	wMel	NA
wMel_019	wMel_019_t_b	thorax	b	02/12/2019	NC	Noumea	Brood stock	F13	rearing	Aedes	aegypti	F	04/12/2019	1	wMel	Ae. aegypti wMel	2.25	Ae. aegypti WT	2.17	Ae. aegypti WT	1.87	Ae. aegypti WT	1.6	37.6	2.14	2.94	wMel	25.21	21.63	11.99	NA	wMel	NA
wMel_020	wMel_020_t_a	thorax	a	02/12/2019	NC	Noumea	Brood stock	F13	rearing	Aedes	aegypti	F	04/12/2019	1	wMel	Ae. aegypti WT	2.14	Ae. aegypti WT	2.03	Ae. aegypti WT	1.71	Ae. aegypti WT	1.57	41.9	2.13	3.02	wMel	25.23	23.02	4.65	NA	wMel	NA
wMel_020	wMel_020_t_b	thorax	b	02/12/2019	NC	Noumea	Brood stock	F13	rearing	Aedes	aegypti	F	04/12/2019	1	wMel	Ae. aegypti WT	2.28	Ae. aegypti wMel	2.05	Ae. aegypti WT	1.84	Ae. aegypti WT	1.69	41.9	2.13	3.02	wMel	25.23	23.02	4.65	NA	wMel	NA
wMel_021	wMel_021_t_a	thorax	a	02/12/2019	NC	Noumea	Brood stock	F13	rearing	Aedes	aegypti	F	04/12/2019	1	wMel	Ae. aegypti WT	2.11	Ae. aegypti wMel	2.09	Ae. aegypti WT	1.95	Ae. aegypti WT	1.9	16.3	2.07	10.89	wMel	26.28	24.29	3.96	NA	wMel	NA
wMel_021	wMel_021_t_b	thorax	b	02/12/2019	NC	Noumea	Brood stock	F13	rearing	Aedes	aegypti	F	04/12/2019	1	wMel	Ae. aegypti wMel	2.11	Ae. aegypti WT	2.05	Ae. aegypti WT	1.87	Ae. aegypti WT	1.84	16.3	2.07	10.89	wMel	26.28	24.29	3.96	NA	wMel	NA
wMel_022	wMel_022_t_a	thorax	a	02/12/2019	NC	Noumea	Brood stock	F13	rearing	Aedes	aegypti	F	04/12/2019	1	wMel	Ae. aegypti wMel	1.7	Ae. aegypti wMel	1.59	Ae. aegypti WT	1.43	Ae. aegypti WT	1.17	55.8	2.16	3	wMel	24.43	20.95	11.14	NA	wMel	NA
wMel_022	wMel_022_t_b	thorax	b	02/12/2019	NC	Noumea	Brood stock	F13	rearing	Aedes	aegypti	F	04/12/2019	1	wMel	Ae. aegypti wMel	2.22	Ae. aegypti WT	2.03	Ae. aegypti WT	1.56	Ae. aegypti WT	1.49	55.8	2.16	3	wMel	24.43	20.95	11.14	NA	wMel	NA
wMel_023	wMel_023_t_a	thorax	a	02/12/2019	NC	Noumea	Brood stock	F13	rearing	Aedes	aegypti	F	04/12/2019	1	wMel	Ae. aegypti WT	1.98	Ae. aegypti WT	1.97	Ae. aegypti WT	1.85	Ae. aegypti WT	1.63	26.3	2.12	3.7	wMel	24.86	22.76	4.27	NA	wMel	NA
wMel_023	wMel_023_t_b	thorax	b	02/12/2019	NC	Noumea	Brood stock	F13	rearing	Aedes	aegypti	F	04/12/2019	1	wMel	Ae. aegypti wMel	2.02	Ae. aegypti wMel	2	Ae. aegypti WT	1.55	Ae. aegypti WT	1.43	26.3	2.12	3.7	wMel	24.86	22.76	4.27	NA	wMel	NA
wMel_024	wMel_024_t_a	thorax	a	02/12/2019	NC	Noumea	Brood stock	F13	rearing	Aedes	aegypti	F	04/12/2019	1	wMel	Ae. aegypti wMel	2.21	Ae. aegypti WT	2.08	Ae. aegypti WT	1.78	Ae. aegypti WT	1.78	40.5	2.19	3.54	wMel	24.74	22.83	3.75	NA	wMel	NA
wMel_024	wMel_024_t_b	thorax	b	02/12/2019	NC	Noumea	Brood stock	F13	rearing	Aedes	aegypti	F	04/12/2019	1	wMel	Ae. aegypti WT	2.08	Ae. aegypti WT	2	Ae. aegypti WT	2.03	Ae. aegypti WT	1.89	40.5	2.19	3.54	wMel	24.74	22.83	3.75	NA	wMel	NA
wMel_025	wMel_025_t_a	thorax	a	02/12/2019	NC	Noumea	Brood stock	F13	rearing	Aedes	aegypti	F	04/12/2019	1	wMel	Ae. aegypti WT	2.12	Ae. aegypti WT	2.02	Ae. aegypti WT	1.86	Ae. aegypti WT	1.75	54.2	2.21	3.06	wMel	25.17	20.06	34.56	NA	wMel	NA
wMel_025	wMel_025_t_b	thorax	b	02/12/2019	NC	Noumea	Brood stock	F13	rearing	Aedes	aegypti	F	04/12/2019	1	wMel	Ae. aegypti WT	2.19	Ae. aegypti WT	2.16	Ae. aegypti WT	2.03	Ae. aegypti WT	1.68	54.2	2.21	3.06	wMel	25.17	20.06	34.56	NA	wMel	NA
wMel_026	wMel_026_t_a	thorax	a	02/12/2019	NC	Noumea	Brood stock	F13	rearing	Aedes	aegypti	F	04/12/2019	1	wMel	Ae. aegypti wMel	2.18	Ae. aegypti WT	2.08	Ae. aegypti WT	1.76	Ae. aegypti WT	1.55	18.5	2.16	1.24	wMel	25.52	22.14	10.41	NA	wMel	NA
wMel_026	wMel_026_t_b	thorax	b	02/12/2019	NC	Noumea	Brood stock	F13	rearing	Aedes	aegypti	F	04/12/2019	1	wMel	Ae. aegypti WT	2.31	Ae. aegypti wMel	2.25	Ae. aegypti WT	2.02	Ae. aegypti WT	1.71	18.5	2.16	1.24	wMel	25.52	22.14	10.41	NA	wMel	NA
wMel_027	wMel_027_t_a	thorax	a	02/12/2019	NC	Noumea	Brood stock	F13	rearing	Aedes	aegypti	F	04/12/2019	1	wMel	Ae. aegypti WT	2.33	Ae. aegypti wMel	2.27	Ae. aegypti WT	1.85	Ae. aegypti WT	1.82	43.4	2.27	3.51	wMel	24.87	21.27	12.15	NA	wMel	NA
wMel_027	wMel_027_t_b	thorax	b	02/12/2019	NC	Noumea	Brood stock	F13	rearing	Aedes	aegypti	F	04/12/2019	1	wMel	Ae. aegypti wMel	2.18	Ae. aegypti wMel	2.15	Ae. aegypti WT	1.73	Ae. aegypti WT	1.65	43.4	2.27	3.51	wMel	24.87	21.27	12.15	NA	wMel	NA
wMel_028	wMel_028_t_a	thorax	a	02/12/2019	NC	Noumea	Brood stock	F13	rearing	Aedes	aegypti	F	04/12/2019	1	wMel	Ae. aegypti wMel	2.12	Ae. aegypti wMel	2	Ae. aegypti WT	1.76	Ae. aegypti WT	1.49	33.5	2.26	4.1	wMel	25.78	23.78	3.99	NA	wMel	NA
wMel_028	wMel_028_t_b	thorax	b	02/12/2019	NC	Noumea	Brood stock	F13	rearing	Aedes	aegypti	F	04/12/2019	1	wMel	Ae. aegypti WT	2.23	Ae. aegypti wMel	2.07	Ae. aegypti WT	1.81	Ae. aegypti WT	1.59	33.5	2.26	4.1	wMel	25.78	23.78	3.99	NA	wMel	NA
wMel_029	wMel_029_t_a	thorax	a	02/12/2019	NC	Noumea	Brood stock	F13	rearing	Aedes	aegypti	F	04/12/2019	1	wMel	Ae. aegypti wMel	2.16	Ae. aegypti WT	2.12	Ae. aegypti WT	1.82	Ae. aegypti WT	1.75	29.3	2.27	4.24	wMel	25.57	24.18	2.62	NA	wMel	NA
wMel_029	wMel_029_t_b	thorax	b	02/12/2019	NC	Noumea	Brood stock	F13	rearing	Aedes	aegypti	F	04/12/2019	1	wMel	Ae. aegypti wMel	2.09	Ae. aegypti WT	2.06	Ae. aegypti WT	1.83	Ae. aegypti WT	1.68	29.3	2.27	4.24	wMel	25.57	24.18	2.62	NA	wMel	NA
wMel_030	wMel_030_t_a	thorax	a	02/12/2019	NC	Noumea	Brood stock	F13	rearing	Aedes	aegypti	F	04/12/2019	1	wMel	Ae. aegypti wMel	2.33	Ae. aegypti WT	2.28	Ae. aegypti WT	1.86	Ae. aegypti WT	1.74	20.6	2.32	4.61	wMel	26.06	24.61	2.74	NA	wMel	NA
wMel_030	wMel_030_t_b	thorax	b	02/12/2019	NC	Noumea	Brood stock	F13	rearing	Aedes	aegypti	F	04/12/2019	1	wMel	Ae. aegypti wMel	2.14	Ae. aegypti WT	2.02	Ae. aegypti WT	1.72	Ae. aegypti WT	1.38	20.6	2.32	4.61	wMel	26.06	24.61	2.74	NA	wMel	NA
WT_001	WT_001_t_a	thorax	a	02/12/2019	NC	Noumea	Haut-Magenta	F2	rearing	Aedes	aegypti	F	03/12/2019	0	WT	Ae. aegypti wMel	2.1	Ae. aegypti WT	2.07	Ae. aegypti WT	1.73	Ae. aegypti WT	1.55	56.9	2.02	1.54	WT	25.31	0	0	NA	WT	NA
WT_001	WT_001_t_b	thorax	b	02/12/2019	NC	Noumea	Haut-Magenta	F2	rearing	Aedes	aegypti	F	03/12/2019	0	WT	Ae. aegypti WT	2.08	Ae. aegypti WT	2	Ae. aegypti WT	1.74	Ae. aegypti WT	1.71	56.9	2.02	1.54	WT	25.31	0	0	NA	WT	NA
WT_002	WT_002_t_a	thorax	a	02/12/2019	NC	Noumea	Haut-Magenta	F2	rearing	Aedes	aegypti	F	03/12/2019	0	WT	Ae. aegypti wMel	2.4	Ae. aegypti WT	2.24	Ae. aegypti WT	1.86	Ae. aegypti WT	1.82	46.4	2	1.19	WT	25.02	0	0	NA	WT	NA
WT_002	WT_002_t_b	thorax	b	02/12/2019	NC	Noumea	Haut-Magenta	F2	rearing	Aedes	aegypti	F	03/12/2019	0	WT	Ae. aegypti wMel	2.36	Ae. aegypti WT	2.25	Ae. aegypti WT	1.94	Ae. aegypti WT	1.85	46.4	2	1.19	WT	25.02	0	0	NA	WT	NA
WT_003	WT_003_t_a	thorax	a	02/12/2019	NC	Noumea	Haut-Magenta	F2	rearing	Aedes	aegypti	F	03/12/2019	0	WT	Ae. aegypti WT	2.25	Ae. aegypti WT	2.11	Ae. aegypti WT	2.1	Ae. aegypti WT	1.9	10.6	1.62	0.84	WT	26.19	0	0	NA	WT	NA
WT_003	WT_003_t_b	thorax	b	02/12/2019	NC	Noumea	Haut-Magenta	F2	rearing	Aedes	aegypti	F	03/12/2019	0	WT	Ae. aegypti WT	2.45	Ae. aegypti WT	2.35	Ae. aegypti WT	2.03	Ae. aegypti WT	1.7	10.6	1.62	0.84	WT	26.19	0	0	NA	wMel	NA
WT_004	WT_004_t_a	thorax	a	02/12/2019	NC	Noumea	Haut-Magenta	F2	rearing	Aedes	aegypti	F	03/12/2019	0	WT	Ae. aegypti wMel	2.38	Ae. aegypti wMel	2.32	Ae. aegypti WT	1.95	Ae. aegypti WT	1.57	51.8	2.09	1.81	WT	25.16	0	0	NA	WT	NA
WT_004	WT_004_t_b	thorax	b	02/12/2019	NC	Noumea	Haut-Magenta	F2	rearing	Aedes	aegypti	F	03/12/2019	0	WT	Ae. aegypti wMel	2.26	Ae. aegypti WT	2.25	Ae. aegypti WT	1.98	Ae. aegypti WT	1.63	51.8	2.09	1.81	WT	25.16	0	0	NA	WT	NA
WT_005	WT_005_t_a	thorax	a	02/12/2019	NC	Noumea	Haut-Magenta	F2	rearing	Aedes	aegypti	F	03/12/2019	0	WT	Ae. aegypti WT	2.29	Ae. aegypti wMel	2.17	Ae. aegypti WT	2.05	Ae. aegypti WT	1.93	44.2	1.92	1.39	WT	24.26	0	0	NA	WT	NA
WT_005	WT_005_t_b	thorax	b	02/12/2019	NC	Noumea	Haut-Magenta	F2	rearing	Aedes	aegypti	F	03/12/2019	0	WT	Ae. aegypti WT	2.26	Ae. aegypti WT	2.15	Ae. aegypti WT	1.98	Ae. aegypti WT	1.97	44.2	1.92	1.39	WT	24.26	0	0	NA	WT	NA
WT_006	WT_006_t_a	thorax	a	02/12/2019	NC	Noumea	Haut-Magenta	F2	rearing	Aedes	aegypti	F	03/12/2019	0	WT	Ae. aegypti wMel	2.31	Ae. aegypti WT	2.23	Ae. aegypti WT	1.84	Ae. aegypti WT	1.84	11.2	1.71	0.92	WT	25.74	0	0	NA	WT	NA
WT_006	WT_006_t_b	thorax	b	02/12/2019	NC	Noumea	Haut-Magenta	F2	rearing	Aedes	aegypti	F	03/12/2019	0	WT	Ae. aegypti WT	1.76	Ae. aegypti wMel	1.55	Ae. aegypti WT	1.07	Ae. aegypti WT	1.01	11.2	1.71	0.92	WT	25.74	0	0	NA	WT	NA
WT_007	WT_007_t_a	thorax	a	02/12/2019	NC	Noumea	Haut-Magenta	F2	rearing	Aedes	aegypti	F	03/12/2019	0	WT	Ae. aegypti WT	2.31	Ae. aegypti wMel	2.03	Ae. aegypti WT	2	Ae. aegypti WT	1.92	88.9	2.12	1.97	WT	24.61	0	0	NA	WT	NA
WT_007	WT_007_t_b	thorax	b	02/12/2019	NC	Noumea	Haut-Magenta	F2	rearing	Aedes	aegypti	F	03/12/2019	0	WT	Ae. aegypti WT	2.27	Ae. aegypti wMel	2.17	Ae. aegypti WT	1.98	Ae. aegypti WT	1.89	88.9	2.12	1.97	WT	24.61	0	0	NA	WT	NA
WT_008	WT_008_t_a	thorax	a	02/12/2019	NC	Noumea	Haut-Magenta	F2	rearing	Aedes	aegypti	F	03/12/2019	0	WT	Ae. aegypti WT	2.16	Ae. aegypti wMel	2.12	Ae. aegypti WT	2.14	Ae. aegypti WT	1.82	38.7	2.03	1.61	WT	24.45	0	0	NA	WT	NA
WT_008	WT_008_t_b	thorax	b	02/12/2019	NC	Noumea	Haut-Magenta	F2	rearing	Aedes	aegypti	F	03/12/2019	0	WT	Ae. aegypti wMel	2.18	Ae. aegypti WT	2.11	Ae. aegypti WT	2.05	Ae. aegypti WT	1.75	38.7	2.03	1.61	WT	24.45	0	0	NA	WT	NA
WT_009	WT_009_t_a	thorax	a	02/12/2019	NC	Noumea	Haut-Magenta	F2	rearing	Aedes	aegypti	F	03/12/2019	0	WT	Ae. aegypti WT	2.29	Ae. aegypti wMel	2.24	Ae. aegypti WT	1.88	Ae. aegypti WT	1.81	82	2.12	1.97	WT	24.22	0	0	NA	WT	NA
WT_009	WT_009_t_b	thorax	b	02/12/2019	NC	Noumea	Haut-Magenta	F2	rearing	Aedes	aegypti	F	03/12/2019	0	WT	Ae. aegypti WT	2.33	Ae. aegypti WT	2.27	Ae. aegypti WT	1.97	Ae. aegypti WT	1.82	82	2.12	1.97	WT	24.22	0	0	NA	WT	NA
WT_010	WT_010_t_a	thorax	a	02/12/2019	NC	Noumea	Haut-Magenta	F2	rearing	Aedes	aegypti	F	03/12/2019	0	WT	Ae. aegypti WT	2.09	Ae. aegypti WT	2.02	Ae. aegypti WT	1.96	Ae. aegypti WT	1.85	69.1	2.07	1.7	WT	23.33	0	0	NA	WT	NA
WT_010	WT_010_t_b	thorax	b	02/12/2019	NC	Noumea	Haut-Magenta	F2	rearing	Aedes	aegypti	F	03/12/2019	0	WT	Ae. aegypti WT	2.01	Ae. aegypti WT	2.01	Ae. aegypti WT	2.06	Ae. aegypti WT	1.64	69.1	2.07	1.7	WT	23.33	0	0	NA	WT	NA
WT_011	WT_011_t_a	thorax	a	02/12/2019	NC	Noumea	Haut-Magenta	F2	rearing	Aedes	aegypti	F	03/12/2019	0	WT	Ae. aegypti WT	2.22	Ae. aegypti WT	2.19	Ae. aegypti WT	1.79	Ae. aegypti WT	1.67	26.6	1.88	1.22	WT	28.59	0	0	NA	WT	NA
WT_011	WT_011_t_b	thorax	b	02/12/2019	NC	Noumea	Haut-Magenta	F2	rearing	Aedes	aegypti	F	03/12/2019	0	WT	Ae. aegypti WT	2.26	Ae. aegypti WT	2.25	Ae. aegypti WT	1.82	Ae. aegypti WT	1.77	26.6	1.88	1.22	WT	28.59	0	0	NA	WT	NA
WT_012	WT_012_t_a	thorax	a	02/12/2019	NC	Noumea	Haut-Magenta	F2	rearing	Aedes	aegypti	F	03/12/2019	0	WT	Ae. aegypti WT	1.94	Ae. aegypti WT	1.93	Ae. aegypti WT	2.02	Ae. aegypti WT	1.8	58.1	2.01	1.46	WT	23.71	0	0	NA	WT	NA
WT_012	WT_012_t_b	thorax	b	02/12/2019	NC	Noumea	Haut-Magenta	F2	rearing	Aedes	aegypti	F	03/12/2019	0	WT	Ae. aegypti WT	2.02	Ae. aegypti WT	1.99	Ae. aegypti WT	1.86	Ae. aegypti WT	1.86	58.1	2.01	1.46	WT	23.71	0	0	NA	WT	NA
WT_013	WT_013_t_a	thorax	a	02/12/2019	NC	Noumea	Haut-Magenta	F2	rearing	Aedes	aegypti	F	03/12/2019	0	WT	Ae. aegypti wMel	2.18	Ae. aegypti WT	2.06	Ae. aegypti WT	1.65	Ae. aegypti WT	1.63	40.5	2.06	1.73	WT	25.14	0	0	NA	WT	NA
WT_013	WT_013_t_b	thorax	b	02/12/2019	NC	Noumea	Haut-Magenta	F2	rearing	Aedes	aegypti	F	03/12/2019	0	WT	Ae. aegypti wMel	2.21	Ae. aegypti WT	2.08	Ae. aegypti WT	1.73	Ae. aegypti WT	1.62	40.5	2.06	1.73	WT	25.14	0	0	NA	WT	NA
WT_014	WT_014_t_a	thorax	a	02/12/2019	NC	Noumea	Haut-Magenta	F2	rearing	Aedes	aegypti	F	03/12/2019	0	WT	Ae. aegypti WT	2.34	Ae. aegypti WT	2.3	Ae. aegypti WT	1.91	Ae. aegypti WT	1.9	52.9	1.89	1.22	WT	24.07	0	0	NA	WT	NA
WT_014	WT_014_t_b	thorax	b	02/12/2019	NC	Noumea	Haut-Magenta	F2	rearing	Aedes	aegypti	F	03/12/2019	0	WT	Ae. aegypti WT	2.34	Ae. aegypti WT	2.18	Ae. aegypti WT	1.97	Ae. aegypti WT	1.89	52.9	1.89	1.22	WT	24.07	0	0	NA	WT	NA
WT_015	WT_015_t_a	thorax	a	02/12/2019	NC	Noumea	Haut-Magenta	F2	rearing	Aedes	aegypti	F	03/12/2019	0	WT	Ae. aegypti WT	2.25	Ae. aegypti wMel	2.17	Ae. aegypti WT	1.74	Ae. aegypti WT	1.67	23.4	1.73	0.85	WT	25.93	0	0	NA	WT	NA
WT_015	WT_015_t_b	thorax	b	02/12/2019	NC	Noumea	Haut-Magenta	F2	rearing	Aedes	aegypti	F	03/12/2019	0	WT	Ae. aegypti WT	2.26	Ae. aegypti WT	2.24	Ae. aegypti WT	1.96	Ae. aegypti WT	1.77	23.4	1.73	0.85	WT	25.93	0	0	NA	WT	NA
WT_016	WT_016_t_a	thorax	a	02/12/2019	NC	Noumea	Haut-Magenta	F2	rearing	Aedes	aegypti	F	04/12/2019	0	WT	Ae. aegypti WT	2.19	Ae. aegypti wMel	2.01	Ae. aegypti WT	2.01	Ae. aegypti WT	2.01	51.7	2.16	11.17	WT	24.95	0	0	NA	WT	NA
WT_016	WT_016_t_b	thorax	b	02/12/2019	NC	Noumea	Haut-Magenta	F2	rearing	Aedes	aegypti	F	04/12/2019	0	WT	Ae. aegypti WT	2.21	Ae. aegypti WT	2.07	Ae. aegypti WT	1.94	Ae. aegypti WT	1.93	51.7	2.16	11.17	WT	24.95	0	0	NA	WT	NA
WT_017	WT_017_t_a	thorax	a	02/12/2019	NC	Noumea	Haut-Magenta	F2	rearing	Aedes	aegypti	F	04/12/2019	0	WT	Ae. aegypti WT	1.89	Ae. aegypti WT	1.89	Ae. aegypti WT	2.18	Ae. aegypti WT	2.04	6.9	2.21	0.85	WT	26.93	0	0	NA	WT	NA
WT_017	WT_017_t_b	thorax	b	02/12/2019	NC	Noumea	Haut-Magenta	F2	rearing	Aedes	aegypti	F	04/12/2019	0	WT	Ae. aegypti WT	1.88	Ae. aegypti wMel	1.79	Ae. aegypti WT	1.89	Ae. aegypti WT	1.83	6.9	2.21	0.85	WT	26.93	0	0	NA	WT	NA
WT_018	WT_018_t_a	thorax	a	02/12/2019	NC	Noumea	Haut-Magenta	F2	rearing	Aedes	aegypti	F	04/12/2019	0	WT	Ae. aegypti WT	2.26	Ae. aegypti wMel	2.05	Ae. aegypti WT	1.97	Ae. aegypti WT	1.94	47.8	2.21	1.42	WT	25.61	0	0	NA	WT	NA
WT_018	WT_018_t_b	thorax	b	02/12/2019	NC	Noumea	Haut-Magenta	F2	rearing	Aedes	aegypti	F	04/12/2019	0	WT	Ae. aegypti WT	2.35	Ae. aegypti wMel	2.27	Ae. aegypti WT	1.93	Ae. aegypti WT	1.81	47.8	2.21	1.42	WT	25.61	0	0	NA	WT	NA
WT_019	WT_019_t_a	thorax	a	02/12/2019	NC	Noumea	Haut-Magenta	F2	rearing	Aedes	aegypti	F	04/12/2019	0	WT	Ae. aegypti WT	2.36	Ae. aegypti WT	2.12	Ae. aegypti WT	2.12	Ae. aegypti WT	2.02	48.5	1.98	1	WT	25.53	0	0	NA	WT	NA
WT_019	WT_019_t_b	thorax	b	02/12/2019	NC	Noumea	Haut-Magenta	F2	rearing	Aedes	aegypti	F	04/12/2019	0	WT	Ae. aegypti WT	2.33	Ae. aegypti WT	2.07	Ae. aegypti WT	1.96	Ae. aegypti WT	1.86	48.5	1.98	1	WT	25.53	0	0	NA	WT	NA
WT_020	WT_020_t_a	thorax	a	02/12/2019	NC	Noumea	Haut-Magenta	F2	rearing	Aedes	aegypti	F	04/12/2019	0	WT	Ae. aegypti wMel	2.17	Ae. aegypti WT	2.07	Ae. aegypti WT	1.73	Ae. aegypti WT	1.45	63.8	2.32	2.08	WT	25.21	0	0	NA	WT	NA
WT_020	WT_020_t_b	thorax	b	02/12/2019	NC	Noumea	Haut-Magenta	F2	rearing	Aedes	aegypti	F	04/12/2019	0	WT	Ae. aegypti WT	2.18	Ae. aegypti WT	2.13	Ae. aegypti WT	1.85	Ae. aegypti WT	1.59	63.8	2.32	2.08	WT	25.21	0	0	NA	WT	NA
WT_021	WT_021_t_a	thorax	a	02/12/2019	NC	Noumea	Haut-Magenta	F2	rearing	Aedes	aegypti	F	04/12/2019	0	WT	Ae. aegypti WT	2.27	Ae. aegypti wMel	2.21	Ae. aegypti WT	1.95	Ae. aegypti WT	1.88	13.4	2.31	1.45	WT	25.84	0	0	NA	WT	NA
WT_021	WT_021_t_b	thorax	b	02/12/2019	NC	Noumea	Haut-Magenta	F2	rearing	Aedes	aegypti	F	04/12/2019	0	WT	Ae. aegypti WT	2.16	Ae. aegypti WT	2.06	Ae. aegypti WT	1.8	Ae. aegypti WT	1.8	13.4	2.31	1.45	WT	25.84	0	0	NA	WT	NA
WT_022	WT_022_t_a	thorax	a	02/12/2019	NC	Noumea	Haut-Magenta	F2	rearing	Aedes	aegypti	F	04/12/2019	0	WT	Ae. aegypti WT	2.33	Ae. aegypti WT	2.24	Ae. aegypti WT	2.02	Ae. aegypti WT	1.92	79.5	2.17	1.71	WT	25.55	0	0	NA	WT	NA
WT_022	WT_022_t_b	thorax	b	02/12/2019	NC	Noumea	Haut-Magenta	F2	rearing	Aedes	aegypti	F	04/12/2019	0	WT	Ae. aegypti WT	2.24	Ae. aegypti wMel	2.22	Ae. aegypti WT	1.96	Ae. aegypti WT	1.9	79.5	2.17	1.71	WT	25.55	0	0	NA	WT	NA
WT_023	WT_023_t_a	thorax	a	02/12/2019	NC	Noumea	Haut-Magenta	F2	rearing	Aedes	aegypti	F	04/12/2019	0	WT	Ae. aegypti WT	2.12	Ae. aegypti wMel	2.1	Ae. aegypti WT	2.04	Ae. aegypti WT	2	82	2.26	2.15	WT	25.28	0	0	NA	WT	NA
WT_023	WT_023_t_b	thorax	b	02/12/2019	NC	Noumea	Haut-Magenta	F2	rearing	Aedes	aegypti	F	04/12/2019	0	WT	Ae. aegypti WT	2.21	Ae. aegypti WT	2.15	Ae. aegypti WT	1.89	Ae. aegypti WT	1.82	82	2.26	2.15	WT	25.28	0	0	NA	WT	NA
WT_024	WT_024_t_a	thorax	a	02/12/2019	NC	Noumea	Haut-Magenta	F2	rearing	Aedes	aegypti	F	04/12/2019	0	WT	Ae. aegypti WT	2.29	Ae. aegypti WT	2.19	Ae. aegypti WT	1.89	Ae. aegypti WT	1.72	42.5	2.28	1.52	WT	25.09	0	0	NA	WT	NA
WT_024	WT_024_t_b	thorax	b	02/12/2019	NC	Noumea	Haut-Magenta	F2	rearing	Aedes	aegypti	F	04/12/2019	0	WT	Ae. aegypti WT	2.3	Ae. aegypti WT	2.22	Ae. aegypti WT	1.82	Ae. aegypti WT	1.76	42.5	2.28	1.52	WT	25.09	0	0	NA	WT	NA
WT_025	WT_025_t_a	thorax	a	02/12/2019	NC	Noumea	Haut-Magenta	F2	rearing	Aedes	aegypti	F	04/12/2019	0	WT	Ae. aegypti wMel	2.22	Ae. aegypti WT	2.18	Ae. aegypti WT	1.76	Ae. aegypti WT	1.74	84.4	2.21	2.03	WT	24.88	0	0	NA	WT	NA
WT_025	WT_025_t_b	thorax	b	02/12/2019	NC	Noumea	Haut-Magenta	F2	rearing	Aedes	aegypti	F	04/12/2019	0	WT	Ae. aegypti wMel	2.17	Ae. aegypti WT	2.13	Ae. aegypti WT	1.71	Ae. aegypti WT	1.61	84.4	2.21	2.03	WT	24.88	0	0	NA	WT	NA
WT_026	WT_026_t_a	thorax	a	02/12/2019	NC	Noumea	Haut-Magenta	F2	rearing	Aedes	aegypti	F	04/12/2019	0	WT	Ae. aegypti wMel	2.01	Ae. aegypti WT	1.87	Ae. aegypti WT	1.71	Ae. aegypti WT	1.7	17.9	2.16	1.15	WT	25.52	0	0	NA	WT	NA
WT_026	WT_026_t_b	thorax	b	02/12/2019	NC	Noumea	Haut-Magenta	F2	rearing	Aedes	aegypti	F	04/12/2019	0	WT	Ae. aegypti WT	2.02	Ae. aegypti WT	1.94	Ae. aegypti WT	1.7	Ae. aegypti WT	1.7	17.9	2.16	1.15	WT	25.52	0	0	NA	WT	NA
WT_027	WT_027_t_a	thorax	a	02/12/2019	NC	Noumea	Haut-Magenta	F2	rearing	Aedes	aegypti	M	04/12/2019	0	WT	Ae. aegypti WT	2.35	Ae. aegypti WT	2.07	Ae. aegypti WT	1.97	Ae. aegypti WT	1.73	24.2	2.31	1.59	WT	28.44	0	0	NA	WT	NA
WT_027	WT_027_t_b	thorax	b	02/12/2019	NC	Noumea	Haut-Magenta	F2	rearing	Aedes	aegypti	M	04/12/2019	0	WT	Ae. aegypti WT	2.28	Ae. aegypti WT	2.02	Ae. aegypti WT	1.94	Ae. aegypti WT	1.55	24.2	2.31	1.59	WT	28.44	0	0	NA	WT	NA
WT_028	WT_028_t_a	thorax	a	02/12/2019	NC	Noumea	Haut-Magenta	F2	rearing	Aedes	aegypti	M	04/12/2019	0	WT	Ae. aegypti WT	2.11	Ae. aegypti WT	1.99	Ae. aegypti WT	1.98	Ae. aegypti WT	1.89	10.3	2.3	1.23	WT	31.24	0	0	NA	WT	NA
WT_028	WT_028_t_b	thorax	b	02/12/2019	NC	Noumea	Haut-Magenta	F2	rearing	Aedes	aegypti	M	04/12/2019	0	WT	Ae. aegypti WT	2.21	Ae. aegypti WT	2.12	Ae. aegypti WT	2.23	Ae. aegypti WT	1.94	10.3	2.3	1.23	WT	31.24	0	0	NA	WT	NA
WT_029	WT_029_t_a	thorax	a	02/12/2019	NC	Noumea	Haut-Magenta	F2	rearing	Aedes	aegypti	M	04/12/2019	0	WT	Ae. aegypti WT	1.95	Ae. aegypti WT	1.95	Ae. aegypti WT	2.25	Ae. aegypti WT	1.98	37.3	2.21	1.92	WT	27.81	0	0	NA	WT	NA
WT_029	WT_029_t_b	thorax	b	02/12/2019	NC	Noumea	Haut-Magenta	F2	rearing	Aedes	aegypti	M	04/12/2019	0	WT	Ae. aegypti WT	2.04	Ae. aegypti WT	1.95	Ae. aegypti WT	2.09	Ae. aegypti WT	1.95	37.3	2.21	1.92	WT	27.81	0	0	NA	WT	NA
WT_030	WT_030_t_a	thorax	a	02/12/2019	NC	Noumea	Haut-Magenta	F2	rearing	Aedes	aegypti	M	04/12/2019	0	WT	Ae. aegypti WT	2.21	Ae. aegypti WT	2.09	Ae. aegypti WT	2.02	Ae. aegypti WT	1.82	54.1	2.18	1.49	WT	29.48	0	0	NA	WT	NA
WT_030	WT_030_t_b	thorax	b	02/12/2019	NC	Noumea	Haut-Magenta	F2	rearing	Aedes	aegypti	M	04/12/2019	0	WT	Ae. aegypti WT	2.06	Ae. aegypti WT	2.01	Ae. aegypti WT	1.91	Ae. aegypti WT	1.79	54.1	2.18	1.49	WT	29.48	0	0	NA	WT	NA
WMP017	WMP017_t_a	thorax	a	03/12/2019	NC	Noumea	VDC	F0	BG_trap	Aedes	aegypti	M	30/12/2019	0	WT	Ae. aegypti WT	1.95	Ae. aegypti WT	1.84	Ae. aegypti WT	1.83	Ae. aegypti WT	1.62	5.8	2.59	0.68	wMel	27.79	30.64	0.1387	WT	wMel	NA
WMP017	WMP017_t_b	thorax	b	03/12/2019	NC	Noumea	VDC	F0	BG_trap	Aedes	aegypti	M	30/12/2019	0	WT	Ae. aegypti WT	1.94	Ae. aegypti WT	1.91	Ae. aegypti WT	1.72	Ae. aegypti WT	1.47	5.8	2.59	0.68	wMel	27.79	30.64	0.1387	WT	wMel	NA
WMP018	WMP018_t_a	thorax	a	03/12/2019	NC	Noumea	VDC	F0	BG_trap	Aedes	aegypti	M	30/12/2019	0	WT	Ae. aegypti WT	2.06	Ae. aegypti WT	1.99	Ae. aegypti WT	1.55	Ae. aegypti WT	1.3	3.7	2.1	0.52	WT	29.12	0	0	WT	WT	NA
WMP018	WMP018_t_b	thorax	b	03/12/2019	NC	Noumea	VDC	F0	BG_trap	Aedes	aegypti	M	30/12/2019	0	WT	Ae. aegypti WT	1.97	Ae. aegypti WT	1.89	Ae. aegypti WT	1.71	Ae. aegypti WT	1.48	3.7	2.1	0.52	WT	29.12	0	0	WT	wMel	NA
WMP021	WMP021_t_a	thorax	a	04/12/2019	NC	Noumea	VDC	F0	BG_trap	Aedes	aegypti	F	30/12/2019	1	wMel	Ae. aegypti WT	1.97	Ae. aegypti WT	1.91	Ae. aegypti WT	1.55	Ae. aegypti WT	1.54	63.8	2.21	1.55	wMel	27.3	29.29	2.1	wMel	wMel	NA
WMP021	WMP021_t_b	thorax	b	04/12/2019	NC	Noumea	VDC	F0	BG_trap	Aedes	aegypti	F	30/12/2019	1	wMel	Ae. aegypti WT	1.95	Ae. aegypti WT	1.91	Ae. aegypti WT	1.47	Ae. aegypti WT	1.46	63.8	2.21	1.55	wMel	27.3	29.29	2.1	wMel	WT	NA
WMP022	WMP022_t_a	thorax	a	04/12/2019	NC	Noumea	VDC	F0	BG_trap	Aedes	aegypti	M	30/12/2019	0	WT	Ae. aegypti WT	1.78	Ae. aegypti WT	1.72	Ae. aegypti WT	1.91	Ae. aegypti WT	1.69	5.5	2.2	0.62	WT	28.2	0	0	WT	WT	NA
WMP022	WMP022_t_b	thorax	b	04/12/2019	NC	Noumea	VDC	F0	BG_trap	Aedes	aegypti	M	30/12/2019	0	WT	Ae. aegypti WT	2.15	Ae. aegypti wMel	1.97	Ae. aegypti WT	2.11	Ae. aegypti WT	1.67	5.5	2.2	0.62	WT	28.2	0	0	WT	WT	NA
WMP023	WMP023_t_a	thorax	a	04/12/2019	NC	Noumea	VDC	F0	BG_trap	Aedes	aegypti	F	30/12/2019	0	WT	Ae. aegypti WT	1.65	Ae. aegypti WT	1.63	Ae. aegypti WT	1.52	Ae. aegypti WT	1.34	29.7	2.19	1.64	WT	25.95	0	0	WT	WT	NA
WMP023	WMP023_t_b	thorax	b	04/12/2019	NC	Noumea	VDC	F0	BG_trap	Aedes	aegypti	F	30/12/2019	0	WT	Ae. aegypti WT	2.07	Ae. aegypti wMel	1.95	Ae. aegypti WT	1.71	Ae. aegypti WT	1.4	29.7	2.19	1.64	WT	25.95	0	0	WT	WT	NA
WMP024	WMP024_t_a	thorax	a	04/12/2019	NC	Noumea	VDC	F0	BG_trap	Aedes	aegypti	M	30/12/2019	0	WT	Ae. aegypti WT	2.03	Ae. aegypti WT	1.96	Ae. aegypti WT	1.87	Ae. aegypti WT	1.56	4.3	1.55	0.56	WT	26.15	0	0	WT	WT	NA
WMP024	WMP024_t_b	thorax	b	04/12/2019	NC	Noumea	VDC	F0	BG_trap	Aedes	aegypti	M	30/12/2019	0	WT	Ae. aegypti WT	1.95	Ae. aegypti WT	1.87	Ae. aegypti WT	1.82	Ae. aegypti WT	1.51	4.3	1.55	0.56	WT	26.15	0	0	WT	WT	NA
WMP025	WMP025_t_a	thorax	a	04/12/2019	NC	Noumea	VDC	F0	BG_trap	Aedes	aegypti	M	30/12/2019	0	WT	Ae. aegypti wMel	1.28	Ae. aegypti wMel	1.25	Ae. aegypti WT	0.7	Ae. aegypti WT	0.61	9.1	2.16	1.06	WT	26.91	0	0	WT	WT	NA
WMP025	WMP025_t_b	thorax	b	04/12/2019	NC	Noumea	VDC	F0	BG_trap	Aedes	aegypti	M	30/12/2019	0	WT	Ae. aegypti WT	1.44	Ae. aegypti wMel	1.44	Ae. aegypti WT	0.81	Ae. aegypti WT	0.79	9.1	2.16	1.06	WT	26.91	0	0	WT	WT	NA
WMP026	WMP026_t_a	thorax	a	05/12/2019	NC	Noumea	VDC	F0	BG_trap	Aedes	aegypti	F	30/12/2019	0	WT	Ae. aegypti WT	2.12	Ae. aegypti WT	1.95	Ae. aegypti WT	1.77	Ae. aegypti WT	1.59	62.6	2.13	1.64	WT	24.78	0	0	WT	WT	NA
WMP026	WMP026_t_b	thorax	b	05/12/2019	NC	Noumea	VDC	F0	BG_trap	Aedes	aegypti	F	30/12/2019	0	WT	Ae. aegypti WT	2.14	Ae. aegypti WT	2.08	Ae. aegypti WT	1.75	Ae. aegypti WT	1.37	62.6	2.13	1.64	WT	24.78	0	0	WT	WT	NA
WMP027	WMP027_t_a	thorax	a	05/12/2019	NC	Noumea	VDC	F0	BG_trap	Aedes	aegypti	F	30/12/2019	1	wMel	Ae. aegypti WT	2.06	Ae. aegypti wMel	2.05	Ae. aegypti WT	1.89	Ae. aegypti WT	1.83	68	2.16	1.73	wMel	25.24	20.64	24.25	wMel	wMel	NA
WMP027	WMP027_t_b	thorax	b	05/12/2019	NC	Noumea	VDC	F0	BG_trap	Aedes	aegypti	F	30/12/2019	1	wMel	Ae. aegypti WT	2.11	Ae. aegypti WT	2.07	Ae. aegypti WT	1.97	Ae. aegypti WT	1.8	68	2.16	1.73	wMel	25.24	20.64	24.25	wMel	wMel	NA
WMP028	WMP028_t_a	thorax	a	05/12/2019	NC	Noumea	VDC	F0	BG_trap	Aedes	aegypti	F	30/12/2019	0	WT	Ae. aegypti WT	2.09	Ae. aegypti WT	1.93	Ae. aegypti WT	1.59	Ae. aegypti WT	1.58	3.1	2.25	0.49	WT	30.98	0	0	WT	WT	NA
WMP028	WMP028_t_b	thorax	b	05/12/2019	NC	Noumea	VDC	F0	BG_trap	Aedes	aegypti	F	30/12/2019	0	WT	Ae. aegypti WT	2.11	Ae. aegypti wMel	1.87	Ae. aegypti WT	1.99	Ae. aegypti WT	1.63	3.1	2.25	0.49	WT	30.98	0	0	WT	WT	NA
WMP029	WMP029_t_a	thorax	a	06/12/2019	NC	Noumea	VDC	F0	BG_trap	Aedes	aegypti	F	30/12/2019	0	WT	Ae. aegypti WT	2.01	Ae. aegypti wMel	1.96	Ae. aegypti WT	1.86	Ae. aegypti WT	1.86	18.7	2.13	1.27	WT	26.26	0	0	WT	WT	NA
WMP029	WMP029_t_b	thorax	b	06/12/2019	NC	Noumea	VDC	F0	BG_trap	Aedes	aegypti	F	30/12/2019	0	WT	Ae. aegypti WT	1.9	Ae. aegypti wMel	1.63	Ae. aegypti WT	1.86	Ae. aegypti WT	1.6	18.7	2.13	1.27	WT	26.26	0	0	WT	WT	NA
WMP033	WMP033_t_a	thorax	a	07/12/2019	NC	Noumea	VDC	F0	BG_trap	Aedes	aegypti	F	30/12/2019	0	WT	Ae. aegypti WT	2.12	Ae. aegypti WT	2.12	Ae. aegypti WT	1.78	Ae. aegypti WT	1.5	24.3	2.18	1.32	WT	28.11	0	0	WT	WT	NA
WMP033	WMP033_t_b	thorax	b	07/12/2019	NC	Noumea	VDC	F0	BG_trap	Aedes	aegypti	F	30/12/2019	0	WT	Ae. aegypti WT	2.03	Ae. aegypti wMel	2.01	Ae. aegypti WT	1.76	Ae. aegypti WT	1.73	24.3	2.18	1.32	WT	28.11	0	0	WT	WT	NA
WMP037	WMP037_t_a	thorax	a	09/12/2019	NC	Noumea	VDC	F0	BG_trap	Aedes	aegypti	F	30/12/2019	0	WT	Ae. aegypti WT	2.13	Ae. aegypti WT	2.1	Ae. aegypti WT	1.74	Ae. aegypti WT	1.48	20.2	1.99	1.31	WT	26.32	0	0	WT	WT	NA
WMP037	WMP037_t_b	thorax	b	09/12/2019	NC	Noumea	VDC	F0	BG_trap	Aedes	aegypti	F	30/12/2019	0	WT	Ae. aegypti WT	1.97	Ae. aegypti WT	1.85	Ae. aegypti WT	1.74	Ae. aegypti WT	1.53	20.2	1.99	1.31	WT	26.32	0	0	WT	WT	NA
WMP038	WMP038_t_a	thorax	a	09/12/2019	NC	Noumea	VDC	F0	BG_trap	Aedes	aegypti	F	30/12/2019	0	WT	Ae. aegypti WT	2.12	Ae. aegypti WT	1.85	Ae. aegypti WT	1.58	Ae. aegypti WT	1.34	20	2.02	1.21	WT	27.76	0	0	WT	WT	NA
WMP038	WMP038_t_b	thorax	b	09/12/2019	NC	Noumea	VDC	F0	BG_trap	Aedes	aegypti	F	30/12/2019	0	WT	Ae. aegypti WT	2.16	Ae. aegypti WT	2.06	Ae. aegypti WT	1.88	Ae. aegypti WT	1.71	20	2.02	1.21	WT	27.76	0	0	WT	WT	NA
WMP039	WMP039_t_a	thorax	a	09/12/2019	NC	Noumea	VDC	F0	BG_trap	Aedes	aegypti	F	30/12/2019	0	WT	Ae. aegypti WT	2.23	Ae. aegypti wMel	2	Ae. aegypti WT	1.82	Ae. aegypti WT	1.71	21.7	2.44	1.33	WT	26.3	0	0	WT	WT	NA
WMP039	WMP039_t_b	thorax	b	09/12/2019	NC	Noumea	VDC	F0	BG_trap	Aedes	aegypti	F	30/12/2019	0	WT	Ae. aegypti WT	2.1	Ae. aegypti WT	1.92	Ae. aegypti WT	2.02	Ae. aegypti WT	1.87	21.7	2.44	1.33	WT	26.3	0	0	WT	WT	NA
WMP040	WMP040_t_a	thorax	a	09/12/2019	NC	Noumea	VDC	F0	BG_trap	Aedes	aegypti	F	30/12/2019	0	WT	Ae. aegypti WT	2.12	Ae. aegypti wMel	2.1	Ae. aegypti WT	1.72	Ae. aegypti WT	1.63	38.7	2.13	1.33	WT	26.08	0	0	WT	WT	NA
WMP040	WMP040_t_b	thorax	b	09/12/2019	NC	Noumea	VDC	F0	BG_trap	Aedes	aegypti	F	30/12/2019	0	WT	Ae. aegypti wMel	1.99	Ae. aegypti WT	1.94	Ae. aegypti WT	1.68	Ae. aegypti WT	1.27	38.7	2.13	1.33	WT	26.08	0	0	WT	WT	NA
WMP041	WMP041_t_a	thorax	a	10/12/2019	NC	Noumea	VDC	F0	BG_trap	Aedes	aegypti	F	30/12/2019	0	WT	Ae. aegypti wMel	1.97	Ae. aegypti WT	1.95	Ae. aegypti WT	1.53	Ae. aegypti WT	1.51	49.7	2.11	1.56	WT	25.16	0	0	WT	WT	NA
WMP041	WMP041_t_b	thorax	b	10/12/2019	NC	Noumea	VDC	F0	BG_trap	Aedes	aegypti	F	30/12/2019	0	WT	Ae. aegypti WT	1.68	Ae. aegypti WT	1.62	Ae. aegypti WT	1.66	Ae. aegypti WT	1.47	49.7	2.11	1.56	WT	25.16	0	0	WT	wMel	NA
WMP043	WMP043_t_a	thorax	a	10/12/2019	NC	Noumea	VDC	F0	BG_trap	Aedes	aegypti	F	30/12/2019	0	WT	Ae. aegypti WT	2.26	Ae. aegypti WT	2.24	Ae. aegypti WT	1.98	Ae. aegypti WT	1.95	6.8	1.67	0.47	WT	28.71	0	0	WT	WT	NA
WMP043	WMP043_t_b	thorax	b	10/12/2019	NC	Noumea	VDC	F0	BG_trap	Aedes	aegypti	F	30/12/2019	0	WT	Ae. aegypti WT	2.13	Ae. aegypti WT	2.08	Ae. aegypti WT	2.05	Ae. aegypti WT	1.85	6.8	1.67	0.47	WT	28.71	0	0	WT	WT	NA
WMP045	WMP045_t_a	thorax	a	11/12/2019	NC	Noumea	VDC	F0	BG_trap	Aedes	aegypti	M	11/03/2020	1	wMel	Ae. aegypti WT	2.21	Ae. aegypti wMel	2.12	Ae. aegypti WT	1.96	Ae. aegypti WT	1.9	5.1	1.9	0.42	wMel	27.87	25.65	4.666	wMel	wMel	NA
WMP045	WMP045_t_b	thorax	b	11/12/2019	NC	Noumea	VDC	F0	BG_trap	Aedes	aegypti	M	11/03/2020	1	wMel	Ae. aegypti WT	2.16	Ae. aegypti WT	2.02	Ae. aegypti WT	1.86	Ae. aegypti WT	1.8	5.1	1.9	0.42	wMel	27.87	25.65	4.666	wMel	wMel	NA
WMP046	WMP046_t_a	thorax	a	11/12/2019	NC	Noumea	VDC	F0	BG_trap	Aedes	aegypti	F	30/12/2019	0	WT	Ae. aegypti wMel	2.07	Ae. aegypti WT	2.06	Ae. aegypti WT	1.73	Ae. aegypti WT	1.47	64.2	2.15	2.56	WT	26.09	0	0	WT	WT	NA
WMP046	WMP046_t_b	thorax	b	11/12/2019	NC	Noumea	VDC	F0	BG_trap	Aedes	aegypti	F	30/12/2019	0	WT	Ae. aegypti WT	2.16	Ae. aegypti WT	2	Ae. aegypti WT	1.68	Ae. aegypti WT	1.22	64.2	2.15	2.56	WT	26.09	0	0	WT	WT	NA
WMP047	WMP047_t_a	thorax	a	11/12/2019	NC	Noumea	VDC	F0	BG_trap	Aedes	aegypti	F	30/12/2019	0	WT	Ae. aegypti WT	2.2	Ae. aegypti WT	2.04	Ae. aegypti WT	1.81	Ae. aegypti WT	1.67	48.4	2.06	1.61	WT	25.44	0	0	WT	WT	NA
WMP047	WMP047_t_b	thorax	b	11/12/2019	NC	Noumea	VDC	F0	BG_trap	Aedes	aegypti	F	30/12/2019	0	WT	Ae. aegypti WT	2.04	Ae. aegypti wMel	1.99	Ae. aegypti WT	1.6	Ae. aegypti WT	1.56	48.4	2.06	1.61	WT	25.44	0	0	WT	WT	NA
WMP048	WMP048_t_a	thorax	a	11/12/2019	NC	Noumea	VDC	F0	BG_trap	Aedes	aegypti	F	02/01/2020	0	WT	Ae. aegypti WT	2.1	Ae. aegypti WT	2.01	Ae. aegypti WT	1.8	Ae. aegypti WT	1.69	42.8	2.14	1.57	WT	25.74	0	0	WT	WT	NA
WMP048	WMP048_t_b	thorax	b	11/12/2019	NC	Noumea	VDC	F0	BG_trap	Aedes	aegypti	F	02/01/2020	0	WT	Ae. aegypti WT	2.04	Ae. aegypti WT	1.96	Ae. aegypti WT	1.77	Ae. aegypti WT	1.71	42.8	2.14	1.57	WT	25.74	0	0	WT	WT	NA
WMP049	WMP049_t_a	thorax	a	11/12/2019	NC	Noumea	VDC	F0	BG_trap	Aedes	aegypti	M	11/03/2020	0	WT	Ae. aegypti wMel	2.25	Ae. aegypti WT	2.24	Ae. aegypti WT	1.87	Ae. aegypti WT	1.73	8.2	1.48	0.81	WT	27.35	0	0	WT	WT	NA
WMP049	WMP049_t_b	thorax	b	11/12/2019	NC	Noumea	VDC	F0	BG_trap	Aedes	aegypti	M	11/03/2020	0	WT	Ae. aegypti WT	2.24	Ae. aegypti wMel	2.13	Ae. aegypti WT	1.82	Ae. aegypti WT	1.71	8.2	1.48	0.81	WT	27.35	0	0	WT	WT	NA
WMP050	WMP050_t_a	thorax	a	11/12/2019	NC	Noumea	VDC	F0	BG_trap	Aedes	aegypti	F	02/01/2020	0	WT	Ae. aegypti WT	2.12	Ae. aegypti wMel	2.1	Ae. aegypti WT	1.69	Ae. aegypti WT	1.68	83.5	2.16	1.77	WT	24.37	0	0	WT	WT	NA
WMP050	WMP050_t_b	thorax	b	11/12/2019	NC	Noumea	VDC	F0	BG_trap	Aedes	aegypti	F	02/01/2020	0	WT	Ae. aegypti WT	2.2	Ae. aegypti wMel	2.12	Ae. aegypti WT	1.87	Ae. aegypti WT	1.64	83.5	2.16	1.77	WT	24.37	0	0	WT	WT	NA
WMP051	WMP051_t_a	thorax	a	12/12/2019	NC	Noumea	VDC	F0	BG_trap	Aedes	aegypti	M	11/03/2020	0	WT	Ae. aegypti WT	1.89	Ae. aegypti WT	1.74	Ae. aegypti WT	2.1	Ae. aegypti WT	1.88	7.8	2.08	0.98	WT	27.76	0	0	WT	WT	NA
WMP051	WMP051_t_b	thorax	b	12/12/2019	NC	Noumea	VDC	F0	BG_trap	Aedes	aegypti	M	11/03/2020	0	WT	Ae. aegypti WT	1.87	Ae. aegypti WT	1.84	Ae. aegypti WT	2.14	Ae. aegypti WT	1.85	7.8	2.08	0.98	WT	27.76	0	0	WT	WT	NA
WMP052	WMP052_t_a	thorax	a	12/12/2019	NC	Noumea	VDC	F0	BG_trap	Aedes	aegypti	M	11/03/2020	0	WT	Ae. aegypti WT	1.89	Ae. aegypti WT	1.84	Ae. aegypti WT	2.02	Ae. aegypti WT	1.7	4.2	2.11	0.66	WT	27.9	0	0	WT	WT	NA
WMP052	WMP052_t_b	thorax	b	12/12/2019	NC	Noumea	VDC	F0	BG_trap	Aedes	aegypti	M	11/03/2020	0	WT	Ae. aegypti WT	2.02	Ae. aegypti wMel	1.89	Ae. aegypti WT	1.95	Ae. aegypti WT	1.73	4.2	2.11	0.66	WT	27.9	0	0	WT	WT	NA
WMP053	WMP053_t_a	thorax	a	12/12/2019	NC	Noumea	VDC	F0	BG_trap	Aedes	aegypti	F	11/03/2020	0	WT	Ae. aegypti WT	2.05	Ae. aegypti wMel	2.04	Ae. aegypti WT	1.91	Ae. aegypti WT	1.84	18.6	1.91	1.39	WT	25.58	0	0	WT	WT	NA
WMP053	WMP053_t_b	thorax	b	12/12/2019	NC	Noumea	VDC	F0	BG_trap	Aedes	aegypti	F	11/03/2020	0	WT	Ae. aegypti wMel	2.09	Ae. aegypti WT	2.09	Ae. aegypti WT	1.97	Ae. aegypti WT	1.93	18.6	1.91	1.39	WT	25.58	0	0	WT	WT	NA
WMP054	WMP054_t_a	thorax	a	12/12/2019	NC	Noumea	VDC	F0	BG_trap	Aedes	aegypti	F	02/01/2020	0	WT	Ae. aegypti WT	2.2	Ae. aegypti WT	2.11	Ae. aegypti WT	1.39	Ae. aegypti WT	1.39	91.5	2.13	1.7	WT	24.27	0	0	WT	WT	NA
WMP054	WMP054_t_b	thorax	b	12/12/2019	NC	Noumea	VDC	F0	BG_trap	Aedes	aegypti	F	02/01/2020	0	WT	Ae. aegypti wMel	2.35	Ae. aegypti wMel	2.33	Ae. aegypti WT	1.45	Ae. aegypti WT	1.24	91.5	2.13	1.7	WT	24.27	0	0	WT	WT	NA
WMP055	WMP055_t_a	thorax	a	12/12/2019	NC	Noumea	VDC	F0	BG_trap	Aedes	aegypti	F	02/01/2020	0	WT	Ae. aegypti WT	2.17	Ae. aegypti wMel	2.11	Ae. aegypti WT	1.66	Ae. aegypti WT	1.5	91.5	2.13	1.7	WT	24.27	0	0	WT	WT	NA
WMP055	WMP055_t_b	thorax	b	12/12/2019	NC	Noumea	VDC	F0	BG_trap	Aedes	aegypti	F	02/01/2020	0	WT	Ae. aegypti WT	2.17	Ae. aegypti WT	2.02	Ae. aegypti WT	1.56	Ae. aegypti WT	1.51	91.5	2.13	1.7	WT	24.27	0	0	WT	WT	NA
WMP056	WMP056_t_a	thorax	a	12/12/2019	NC	Noumea	VDC	F0	BG_trap	Aedes	aegypti	M	02/01/2020	0	WT	Ae. aegypti WT	1.79	Ae. aegypti WT	1.77	Ae. aegypti WT	1.67	Ae. aegypti WT	1.65	5.2	3.15	0.76	WT	28.21	0	0	WT	WT	NA
WMP056	WMP056_t_b	thorax	b	12/12/2019	NC	Noumea	VDC	F0	BG_trap	Aedes	aegypti	M	02/01/2020	0	WT	Ae. aegypti WT	1.94	Ae. aegypti WT	1.84	Ae. aegypti WT	1.73	Ae. aegypti WT	1.69	5.2	3.15	0.76	WT	28.21	0	0	WT	WT	NA
WMP057	WMP057_t_a	thorax	a	12/12/2019	NC	Noumea	VDC	F0	BG_trap	Aedes	aegypti	F	02/01/2020	0	WT	Ae. aegypti WT	1.6	Ae. aegypti wMel	1.46	Ae. aegypti WT	1.05	Ae. aegypti WT	1.04	36.8	2.34	1.39	WT	25.46	0	0	WT	WT	NA
WMP057	WMP057_t_b	thorax	b	12/12/2019	NC	Noumea	VDC	F0	BG_trap	Aedes	aegypti	F	02/01/2020	NA	NA	NA	NA	NA	NA	NA	NA	NA	NA	NA	NA	NA	NA	NA	NA	NA	NA	NA	NA
WMP059	WMP059_t_a	thorax	a	12/12/2019	NC	Noumea	VDC	F0	BG_trap	Aedes	aegypti	M	02/01/2020	0	WT	Ae. aegypti WT	1.6	Ae. aegypti WT	1.52	Ae. aegypti WT	1.5	Ae. aegypti WT	1.33	4.1	5.08	0.51	WT	28.16	0	0	WT	WT	NA
WMP059	WMP059_t_b	thorax	b	12/12/2019	NC	Noumea	VDC	F0	BG_trap	Aedes	aegypti	M	02/01/2020	0	WT	Ae. aegypti WT	1.91	Ae. aegypti WT	1.75	Ae. aegypti WT	1.47	Ae. aegypti WT	1.41	4.1	5.08	0.51	WT	28.16	0	0	WT	WT	NA
WMP060	WMP060_t_a	thorax	a	12/12/2019	NC	Noumea	VDC	F0	BG_trap	Aedes	aegypti	F	11/03/2020	0	WT	Ae. aegypti WT	2	Ae. aegypti WT	1.92	Ae. aegypti WT	1.97	Ae. aegypti WT	1.94	32	2.04	1.43	WT	25.7	0	0	WT	WT	NA
WMP060	WMP060_t_b	thorax	b	12/12/2019	NC	Noumea	VDC	F0	BG_trap	Aedes	aegypti	F	11/03/2020	0	WT	Ae. aegypti WT	1.84	Ae. aegypti WT	1.8	Ae. aegypti WT	2.1	Ae. aegypti WT	2.03	32	2.04	1.43	WT	25.7	0	0	WT	WT	NA
WMP061	WMP061_t_a	thorax	a	12/12/2019	NC	Noumea	VDC	F0	BG_trap	Aedes	aegypti	F	02/01/2020	0	WT	Ae. aegypti WT	2.18	Ae. aegypti wMel	2.16	Ae. aegypti WT	1.92	Ae. aegypti WT	1.85	42.1	2.24	1.4	WT	25.13	0	0	WT	WT	NA
WMP061	WMP061_t_b	thorax	b	12/12/2019	NC	Noumea	VDC	F0	BG_trap	Aedes	aegypti	F	02/01/2020	0	WT	Ae. aegypti WT	2.3	Ae. aegypti WT	2.23	Ae. aegypti WT	1.94	Ae. aegypti WT	1.9	42.1	2.24	1.4	WT	25.13	0	0	WT	WT	NA
WMP062	WMP062_t_a	thorax	a	13/12/2019	NC	Noumea	VDC	F0	BG_trap	Aedes	aegypti	F	02/01/2020	1	wMel	Ae. aegypti wMel	1.9	Ae. aegypti wMel	1.85	Ae. aegypti WT	1.73	Ae. aegypti WT	1.44	16.9	2.53	1.48	wMel	25.81	20.81	32.09	wMel	wMel	NA
WMP062	WMP062_t_b	thorax	b	13/12/2019	NC	Noumea	VDC	F0	BG_trap	Aedes	aegypti	F	02/01/2020	1	wMel	Ae. aegypti wMel	2.09	Ae. aegypti wMel	2.05	Ae. aegypti WT	1.7	Ae. aegypti WT	1.7	16.9	2.53	1.48	wMel	25.81	20.81	32.09	wMel	wMel	NA
WMP063	WMP063_t_a	thorax	a	13/12/2019	NC	Noumea	VDC	F0	BG_trap	Aedes	aegypti	M	11/03/2020	1	wMel	Ae. aegypti WT	1.98	Ae. aegypti WT	1.8	Ae. aegypti WT	2.07	Ae. aegypti WT	1.86	5.9	2.3	0.56	wMel	27.06	24.75	4.956	wMel	wMel	NA
WMP063	WMP063_t_b	thorax	b	13/12/2019	NC	Noumea	VDC	F0	BG_trap	Aedes	aegypti	M	11/03/2020	1	wMel	Ae. aegypti WT	1.89	Ae. aegypti WT	1.89	Ae. aegypti WT	2.06	Ae. aegypti WT	1.9	5.9	2.3	0.56	wMel	27.06	24.75	4.956	wMel	wMel	NA
WMP064	WMP064_t_a	thorax	a	13/12/2019	NC	Noumea	VDC	F0	BG_trap	Aedes	aegypti	M	02/01/2020	0	WT	Ae. aegypti WT	1.95	Ae. aegypti WT	1.92	Ae. aegypti WT	1.85	Ae. aegypti WT	1.79	3.5	5.46	0.45	wMel	29.02	31.09	0.2368	Equivocal	wMel	NA
WMP064	WMP064_t_b	thorax	b	13/12/2019	NC	Noumea	VDC	F0	BG_trap	Aedes	aegypti	M	02/01/2020	0	WT	Ae. aegypti WT	1.95	Ae. aegypti WT	1.87	Ae. aegypti WT	1.75	Ae. aegypti WT	1.57	3.5	5.46	0.45	wMel	29.02	31.09	0.2368	equivocal	wMel	NA
WMP065	WMP065_t_a	thorax	a	13/12/2019	NC	Noumea	VDC	F0	BG_trap	Aedes	aegypti	F	02/01/2020	0	WT	Ae. aegypti wMel	2.17	Ae. aegypti WT	2.1	Ae. aegypti WT	2	Ae. aegypti WT	1.88	38.5	2.36	2.03	wMel	24.96	31.02	0.015	WT	wMel	NA
WMP065	WMP065_t_b	thorax	b	13/12/2019	NC	Noumea	VDC	F0	BG_trap	Aedes	aegypti	F	02/01/2020	0	WT	Ae. aegypti WT	2.26	Ae. aegypti wMel	2.15	Ae. aegypti WT	2.04	Ae. aegypti WT	1.84	38.5	2.36	2.03	wMel	24.96	31.02	0.015	WT	wMel	NA
WMP066	WMP066_t_a	thorax	a	17/12/2019	NC	Noumea	VDC	F0	BG_trap	Aedes	aegypti	F	02/01/2020	0	WT	Ae. aegypti wMel	2.14	Ae. aegypti wMel	2.13	Ae. aegypti WT	1.72	Ae. aegypti WT	1.67	79	2.23	1.65	WT	24	0	0	WT	WT	NA
WMP066	WMP066_t_b	thorax	b	17/12/2019	NC	Noumea	VDC	F0	BG_trap	Aedes	aegypti	F	02/01/2020	0	WT	Ae. aegypti WT	2.17	Ae. aegypti wMel	2.1	Ae. aegypti WT	1.74	Ae. aegypti WT	1.47	79	2.23	1.65	WT	24	0	0	WT	WT	NA
WMP067	WMP067_t_a	thorax	a	17/12/2019	NC	Noumea	VDC	F0	BG_trap	Aedes	aegypti	M	02/01/2020	0	WT	Ae. aegypti WT	2.23	Ae. aegypti wMel	2.1	Ae. aegypti WT	1.85	Ae. aegypti WT	1.75	5.4	4.29	0.82	WT	27.77	0	0	WT	WT	NA
WMP067	WMP067_t_b	thorax	b	17/12/2019	NC	Noumea	VDC	F0	BG_trap	Aedes	aegypti	M	02/01/2020	0	WT	Ae. aegypti WT	2.33	Ae. aegypti wMel	2.12	Ae. aegypti WT	1.83	Ae. aegypti WT	1.64	5.4	4.29	0.82	WT	27.77	0	0	WT	WT	NA
WMP068	WMP068_t_a	thorax	a	17/12/2019	NC	Noumea	VDC	F0	BG_trap	Aedes	aegypti	F	02/01/2020	0	WT	Ae. aegypti WT	2.16	Ae. aegypti WT	2.12	Ae. aegypti WT	1.69	Ae. aegypti WT	1.68	48	2.31	1.91	WT	24.76	0	0	WT	wMel	NA
WMP068	WMP068_t_b	thorax	b	17/12/2019	NC	Noumea	VDC	F0	BG_trap	Aedes	aegypti	F	02/01/2020	0	WT	Ae. aegypti WT	2.28	Ae. aegypti wMel	2.24	Ae. aegypti WT	1.62	Ae. aegypti WT	1.39	48	2.31	1.91	WT	24.76	0	0	WT	WT	NA
WMP069	WMP069_t_a	thorax	a	17/12/2019	NC	Noumea	VDC	F0	BG_trap	Aedes	aegypti	M	11/03/2020	0	WT	Ae. aegypti WT	1.83	Ae. aegypti WT	1.75	Ae. aegypti WT	2.05	Ae. aegypti WT	1.83	5.5	2.08	0.49	WT	27.8	0	0	WT	WT	NA
WMP069	WMP069_t_b	thorax	b	17/12/2019	NC	Noumea	VDC	F0	BG_trap	Aedes	aegypti	M	11/03/2020	0	WT	Ae. aegypti WT	1.83	Ae. aegypti WT	1.75	Ae. aegypti WT	1.99	Ae. aegypti WT	1.63	5.5	2.08	0.49	WT	27.8	0	0	WT	WT	NA
WMP070	WMP070_t_a	thorax	a	17/12/2019	NC	Noumea	VDC	F0	BG_trap	Aedes	aegypti	M	11/03/2020	0	WT	Ae. aegypti wMel	1.68	Ae. aegypti WT	1.57	Ae. aegypti WT	1.65	Ae. aegypti WT	1.52	5.5	1.94	0.61	WT	29.09	0	0	WT	WT	NA
WMP070	WMP070_t_b	thorax	b	17/12/2019	NC	Noumea	VDC	F0	BG_trap	Aedes	aegypti	M	11/03/2020	0	WT	Ae. aegypti WT	1.72	Ae. aegypti WT	1.66	Ae. aegypti WT	1.77	Ae. aegypti WT	1.59	5.5	1.94	0.61	WT	29.09	0	0	WT	WT	NA
WMP071	WMP071_t_a	thorax	a	17/12/2019	NC	Noumea	VDC	F0	BG_trap	Aedes	aegypti	F	02/01/2020	0	WT	Ae. aegypti WT	2.19	Ae. aegypti wMel	2.1	Ae. aegypti WT	1.66	Ae. aegypti WT	1.18	20.7	2.32	1.48	WT	25.84	0	0	WT	WT	NA
WMP071	WMP071_t_b	thorax	b	17/12/2019	NC	Noumea	VDC	F0	BG_trap	Aedes	aegypti	F	02/01/2020	0	WT	Ae. aegypti WT	2.18	Ae. aegypti wMel	2.14	Ae. aegypti WT	1.75	Ae. aegypti WT	1.37	20.7	2.32	1.48	WT	25.84	0	0	WT	WT	NA
WMP072	WMP072_t_a	thorax	a	17/12/2019	NC	Noumea	VDC	F0	BG_trap	Aedes	aegypti	F	02/01/2020	0	WT	Ae. aegypti WT	2.24	Ae. aegypti WT	2.1	Ae. aegypti WT	1.73	Ae. aegypti WT	1.57	23.6	2.23	1.34	WT	25.93	0	0	WT	WT	NA
WMP072	WMP072_t_b	thorax	b	17/12/2019	NC	Noumea	VDC	F0	BG_trap	Aedes	aegypti	F	02/01/2020	0	WT	Ae. aegypti WT	2.31	Ae. aegypti wMel	2.07	Ae. aegypti WT	1.66	Ae. aegypti WT	1.5	23.6	2.23	1.34	WT	25.93	0	0	WT	WT	NA
WMP073	WMP073_t_a	thorax	a	17/12/2019	NC	Noumea	VDC	F0	BG_trap	Aedes	aegypti	F	02/01/2020	0	WT	Ae. aegypti WT	2.48	Ae. aegypti wMel	2.11	Ae. aegypti WT	1.96	Ae. aegypti WT	1.63	8	2.72	0.53	WT	26.92	0	0	WT	WT	NA
WMP073	WMP073_t_b	thorax	b	17/12/2019	NC	Noumea	VDC	F0	BG_trap	Aedes	aegypti	F	02/01/2020	0	WT	Ae. aegypti WT	2.45	Ae. aegypti WT	2.09	Ae. aegypti WT	1.92	Ae. aegypti WT	1.48	8	2.72	0.53	WT	26.92	0	0	WT	WT	NA
WMP074	WMP074_t_a	thorax	a	17/12/2019	NC	Noumea	VDC	F0	BG_trap	Aedes	aegypti	M	11/03/2020	0	WT	Ae. aegypti WT	1.98	Ae. aegypti WT	1.95	Ae. aegypti WT	2.1	Ae. aegypti WT	1.94	6.9	1.86	0.74	WT	27.76	0	0	WT	WT	NA
WMP074	WMP074_t_b	thorax	b	17/12/2019	NC	Noumea	VDC	F0	BG_trap	Aedes	aegypti	M	11/03/2020	0	WT	Ae. aegypti WT	1.99	Ae. aegypti WT	1.93	Ae. aegypti WT	2.26	Ae. aegypti WT	1.87	6.9	1.86	0.74	WT	27.76	0	0	WT	WT	NA
WMP075	WMP075_t_a	thorax	a	17/12/2019	NC	Noumea	VDC	F0	BG_trap	Aedes	aegypti	M	11/03/2020	0	WT	Ae. aegypti WT	2.1	Ae. aegypti WT	2.1	Ae. aegypti WT	1.59	Ae. aegypti WT	1.45	9.7	1.96	0.97	WT	26.98	0	0	WT	WT	NA
WMP075	WMP075_t_b	thorax	b	17/12/2019	NC	Noumea	VDC	F0	BG_trap	Aedes	aegypti	M	11/03/2020	0	WT	Ae. aegypti WT	2.1	Ae. aegypti WT	2.09	Ae. aegypti WT	1.78	Ae. aegypti WT	1.51	9.7	1.96	0.97	WT	26.98	0	0	WT	WT	NA
WMP076	WMP076_t_a	thorax	a	17/12/2019	NC	Noumea	VDC	F0	BG_trap	Aedes	aegypti	F	02/01/2020	0	WT	Ae. aegypti WT	1.36	Ae. aegypti wMel	1.3	Ae. aegypti WT	1	Ae. aegypti WT	0.64	10.7	2.69	1.05	WT	28.44	0	0	WT	WT	NA
WMP076	WMP076_t_b	thorax	b	17/12/2019	NC	Noumea	VDC	F0	BG_trap	Aedes	aegypti	F	02/01/2020	0	WT	Ae. aegypti WT	1.57	Ae. aegypti WT	1.56	Ae. aegypti WT	1.25	Ae. aegypti WT	1.02	10.7	2.69	1.05	WT	28.44	0	0	WT	WT	NA
WMP077	WMP077_t_a	thorax	a	17/12/2019	NC	Noumea	VDC	F0	BG_trap	Aedes	aegypti	F	02/01/2020	0	WT	Ae. aegypti WT	2.18	Ae. aegypti WT	2.12	Ae. aegypti WT	1.79	Ae. aegypti WT	1.75	36.8	2.21	1.31	wMel	25.68	30.13	0.0457	WT	WT	NA
WMP077	WMP077_t_b	thorax	b	17/12/2019	NC	Noumea	VDC	F0	BG_trap	Aedes	aegypti	F	02/01/2020	0	WT	Ae. aegypti WT	2.21	Ae. aegypti WT	2.11	Ae. aegypti WT	1.66	Ae. aegypti WT	1.61	36.8	2.21	1.31	wMel	25.68	30.13	0.0457	WT	WT	NA
WMP078	WMP078_t_a	thorax	a	17/12/2019	NC	Noumea	VDC	F0	BG_trap	Aedes	aegypti	F	02/01/2020	1	wMel	Ae. aegypti WT	2.24	Ae. aegypti wMel	2.16	Ae. aegypti WT	1.62	Ae. aegypti WT	1.52	30	2.28	1.5	wMel	25.26	19.88	41.62	wMel	wMel	NA
WMP078	WMP078_t_b	thorax	b	17/12/2019	NC	Noumea	VDC	F0	BG_trap	Aedes	aegypti	F	02/01/2020	1	wMel	Ae. aegypti WT	2.26	Ae. aegypti wMel	2.24	Ae. aegypti WT	1.74	Ae. aegypti WT	1.58	30	2.28	1.5	wMel	25.26	19.88	41.62	wMel	wMel	NA
WMP079	WMP079_t_a	thorax	a	17/12/2019	NC	Noumea	VDC	F0	BG_trap	Aedes	aegypti	F	11/03/2020	0	WT	Ae. aegypti WT	2.17	Ae. aegypti wMel	2.06	Ae. aegypti WT	1.94	Ae. aegypti WT	1.93	37.1	2.21	1.3	wMel	25.45	30.35	0.0336	WT	wMel	NA
WMP079	WMP079_t_b	thorax	b	17/12/2019	NC	Noumea	VDC	F0	BG_trap	Aedes	aegypti	F	11/03/2020	0	WT	Ae. aegypti wMel	2.02	Ae. aegypti WT	1.87	Ae. aegypti WT	1.82	Ae. aegypti WT	1.72	37.1	2.21	1.3	wMel	25.45	30.35	0.0336	WT	wMel	NA
WMP080	WMP080_t_a	thorax	a	17/12/2019	NC	Noumea	VDC	F0	BG_trap	Aedes	aegypti	M	11/03/2020	0	WT	Ae. aegypti WT	2.14	Ae. aegypti wMel	2.09	Ae. aegypti WT	1.84	Ae. aegypti WT	1.82	55	1.38	0.73	WT	26.91	0	0	WT	WT	NA
WMP080	WMP080_t_b	thorax	b	17/12/2019	NC	Noumea	VDC	F0	BG_trap	Aedes	aegypti	M	11/03/2020	0	WT	Ae. aegypti WT	2.16	Ae. aegypti WT	2.07	Ae. aegypti WT	1.87	Ae. aegypti WT	1.86	55	1.38	0.73	WT	26.91	0	0	WT	WT	NA
WMP081	WMP081_t_a	thorax	a	17/12/2019	NC	Noumea	VDC	F0	BG_trap	Aedes	aegypti	F	11/03/2020	1	wMel	Ae. aegypti WT	2.14	Ae. aegypti wMel	2.12	Ae. aegypti WT	2.01	Ae. aegypti WT	1.81	29.5	2.11	1.45	wMel	25.5	19.53	62.65	wMel	wMel	NA
WMP081	WMP081_t_b	thorax	b	17/12/2019	NC	Noumea	VDC	F0	BG_trap	Aedes	aegypti	F	11/03/2020	1	wMel	Ae. aegypti WT	2.2	Ae. aegypti wMel	1.95	Ae. aegypti WT	1.92	Ae. aegypti WT	1.9	29.5	2.11	1.45	wMel	25.5	19.53	62.65	wMel	wMel	NA
WMP082	WMP082_t_a	thorax	a	17/12/2019	NC	Noumea	VDC	F0	BG_trap	Aedes	aegypti	M	11/03/2020	0	WT	Ae. aegypti WT	2.14	Ae. aegypti WT	2.09	Ae. aegypti WT	1.87	Ae. aegypti WT	1.59	7.8	1.78	0.65	WT	26.63	0	0	WT	WT	NA
WMP082	WMP082_t_b	thorax	b	17/12/2019	NC	Noumea	VDC	F0	BG_trap	Aedes	aegypti	M	11/03/2020	0	WT	Ae. aegypti WT	2.11	Ae. aegypti WT	2	Ae. aegypti WT	1.94	Ae. aegypti WT	1.55	7.8	1.78	0.65	WT	26.63	0	0	WT	WT	NA
WMP083	WMP083_t_a	thorax	a	17/12/2019	NC	Noumea	VDC	F0	BG_trap	Aedes	aegypti	M	11/03/2020	1	wMel	Ae. aegypti wMel	2.15	Ae. aegypti WT	2.12	Ae. aegypti WT	2.03	Ae. aegypti WT	1.74	8.9	2.13	0.76	wMel	27.15	22.18	31.29	wMel	wMel	NA
WMP083	WMP083_t_b	thorax	b	17/12/2019	NC	Noumea	VDC	F0	BG_trap	Aedes	aegypti	M	11/03/2020	1	wMel	Ae. aegypti WT	2.01	Ae. aegypti WT	1.95	Ae. aegypti WT	1.87	Ae. aegypti WT	1.72	8.9	2.13	0.76	wMel	27.15	22.18	31.29	wMel	wMel	NA
WMP084	WMP084_t_a	thorax	a	18/12/2019	NC	Noumea	VDC	F0	BG_trap	Aedes	aegypti	M	11/03/2020	0	WT	Ae. aegypti WT	2.21	Ae. aegypti WT	2.07	Ae. aegypti WT	1.98	Ae. aegypti WT	1.91	5.9	2.26	0.64	WT	27.77	0	0	WT	WT	NA
WMP084	WMP084_t_b	thorax	b	18/12/2019	NC	Noumea	VDC	F0	BG_trap	Aedes	aegypti	M	11/03/2020	0	WT	Ae. aegypti WT	2.03	Ae. aegypti WT	2.03	Ae. aegypti WT	2.07	Ae. aegypti WT	1.73	5.9	2.26	0.64	WT	27.77	0	0	WT	WT	NA
WMP085	WMP085_t_a	thorax	a	18/12/2019	NC	Noumea	VDC	F0	BG_trap	Aedes	aegypti	M	11/03/2020	0	WT	Ae. aegypti WT	2.17	Ae. aegypti wMel	2.12	Ae. aegypti WT	2.07	Ae. aegypti WT	1.83	6.5	1.8	0.61	WT	28.59	0	0	WT	WT	NA
WMP085	WMP085_t_b	thorax	b	18/12/2019	NC	Noumea	VDC	F0	BG_trap	Aedes	aegypti	M	11/03/2020	0	WT	Ae. aegypti WT	2.14	Ae. aegypti WT	1.89	Ae. aegypti WT	1.99	Ae. aegypti WT	1.81	6.5	1.8	0.61	WT	28.59	0	0	WT	WT	NA
WMP086	WMP086_t_a	thorax	a	18/12/2019	NC	Noumea	VDC	F0	BG_trap	Aedes	aegypti	M	11/03/2020	0	WT	Ae. aegypti wMel	1.8	Ae. aegypti WT	1.75	Ae. aegypti WT	1.64	Ae. aegypti WT	1.58	7.3	2.02	0.46	WT	27.71	0	0	WT	WT	NA
WMP086	WMP086_t_b	thorax	b	18/12/2019	NC	Noumea	VDC	F0	BG_trap	Aedes	aegypti	M	11/03/2020	0	WT	Ae. aegypti wMel	1.83	Ae. aegypti WT	1.79	Ae. aegypti WT	1.63	Ae. aegypti WT	1.55	7.3	2.02	0.46	WT	27.71	0	0	WT	WT	NA
WMP087	WMP087_t_a	thorax	a	18/12/2019	NC	Noumea	VDC	F0	BG_trap	Aedes	aegypti	F	11/03/2020	0	WT	Ae. aegypti WT	2.01	Ae. aegypti WT	1.85	Ae. aegypti WT	1.84	Ae. aegypti WT	1.67	66.3	2.2	1.54	WT	24.73	0	0	WT	WT	NA
WMP087	WMP087_t_b	thorax	b	18/12/2019	NC	Noumea	VDC	F0	BG_trap	Aedes	aegypti	F	11/03/2020	0	WT	Ae. aegypti WT	2.14	Ae. aegypti WT	2.07	Ae. aegypti WT	1.83	Ae. aegypti WT	1.77	66.3	2.2	1.54	WT	24.73	0	0	WT	WT	NA
WMP088	WMP088_t_a	thorax	a	18/12/2019	NC	Noumea	VDC	F0	BG_trap	Aedes	aegypti	M	11/03/2020	0	WT	Ae. aegypti wMel	2.09	Ae. aegypti WT	2.02	Ae. aegypti WT	1.5	Ae. aegypti WT	1.48	7	3.31	0.75	WT	27.28	0	0	WT	WT	NA
WMP088	WMP088_t_b	thorax	b	18/12/2019	NC	Noumea	VDC	F0	BG_trap	Aedes	aegypti	M	11/03/2020	0	WT	Ae. aegypti wMel	2.19	Ae. aegypti wMel	2.12	Ae. aegypti WT	1.71	Ae. aegypti WT	1.5	7	3.31	0.75	WT	27.28	0	0	WT	WT	NA
WMP089	WMP089_t_a	thorax	a	18/12/2019	NC	Noumea	VDC	F0	BG_trap	Aedes	aegypti	M	11/03/2020	0	WT	Ae. aegypti WT	2.06	Ae. aegypti WT	2.02	Ae. aegypti WT	1.98	Ae. aegypti WT	1.77	6.8	2.18	0.85	wMel	26.69	24.46	4.667	wMel	wMel	NA
WMP089	WMP089_t_b	thorax	b	18/12/2019	NC	Noumea	VDC	F0	BG_trap	Aedes	aegypti	M	11/03/2020	0	WT	Ae. aegypti WT	2.03	Ae. aegypti WT	1.97	Ae. aegypti WT	1.84	Ae. aegypti WT	1.71	6.8	2.18	0.85	wMel	26.69	24.46	4.667	wMel	wMel	NA
WMP090	WMP090_t_a	thorax	a	18/12/2019	NC	Noumea	VDC	F0	BG_trap	Aedes	aegypti	F	11/03/2020	0	WT	Ae. aegypti WT	2.13	Ae. aegypti WT	2.04	Ae. aegypti WT	1.67	Ae. aegypti WT	1.65	42.8	2.17	1.77	WT	24.49	0	0	WT	WT	NA
WMP090	WMP090_t_b	thorax	b	18/12/2019	NC	Noumea	VDC	F0	BG_trap	Aedes	aegypti	F	11/03/2020	0	WT	Ae. aegypti wMel	2.22	Ae. aegypti WT	2.2	Ae. aegypti WT	1.71	Ae. aegypti WT	1.64	42.8	2.17	1.77	WT	24.49	0	0	WT	WT	NA
WMP091	WMP091_t_a	thorax	a	19/12/2019	NC	Noumea	VDC	F0	BG_trap	Aedes	aegypti	M	11/03/2020	1	wMel	Ae. aegypti WT	2.01	Ae. aegypti WT	1.9	Ae. aegypti WT	1.94	Ae. aegypti WT	1.92	4.2	2.5	0.47	wMel	27.72	23.59	17.51	wMel	wMel	NA
WMP091	WMP091_t_b	thorax	b	19/12/2019	NC	Noumea	VDC	F0	BG_trap	Aedes	aegypti	M	11/03/2020	1	wMel	Ae. aegypti WT	1.99	Ae. aegypti WT	1.94	Ae. aegypti WT	1.94	Ae. aegypti WT	1.88	4.2	2.5	0.47	wMel	27.72	23.59	17.51	wMel	wMel	NA
WMP092	WMP092_t_a	thorax	a	19/12/2019	NC	Noumea	VDC	F0	BG_trap	Aedes	aegypti	F	16/03/2020	0	WT	Ae. aegypti WT	2.18	Ae. aegypti WT	2.06	Ae. aegypti WT	1.96	Ae. aegypti WT	1.91	70.3	2.14	1.65	WT	24.85	0	0	WT	WT	NA
WMP092	WMP092_t_b	thorax	b	19/12/2019	NC	Noumea	VDC	F0	BG_trap	Aedes	aegypti	F	16/03/2020	0	WT	Ae. aegypti WT	2.03	Ae. aegypti wMel	1.89	Ae. aegypti WT	2.06	Ae. aegypti WT	1.95	70.3	2.14	1.65	WT	24.85	0	0	WT	WT	NA
WMP094	WMP094_t_a	thorax	a	19/12/2019	NC	Noumea	VDC	F0	BG_trap	Aedes	aegypti	F	16/03/2020	1	wMel	Ae. aegypti WT	1.94	Ae. aegypti WT	1.91	Ae. aegypti WT	1.93	Ae. aegypti WT	1.82	15.4	2.02	1.34	wMel	26.68	21.54	35.17	wMel	wMel	NA
WMP094	WMP094_t_b	thorax	b	19/12/2019	NC	Noumea	VDC	F0	BG_trap	Aedes	aegypti	F	16/03/2020	1	wMel	Ae. aegypti WT	1.94	Ae. aegypti WT	1.94	Ae. aegypti WT	1.84	Ae. aegypti WT	1.79	15.4	2.02	1.34	wMel	26.68	21.54	35.17	wMel	wMel	NA
WMP096	WMP096_t_a	thorax	a	19/12/2019	NC	Noumea	VDC	F0	BG_trap	Aedes	aegypti	M	16/03/2020	0	WT	Ae. aegypti WT	1.86	Ae. aegypti wMel	1.69	Ae. aegypti WT	1.87	Ae. aegypti WT	1.55	5.8	2.27	0.71	WT	28.08	0	0	WT	WT	NA
WMP096	WMP096_t_b	thorax	b	19/12/2019	NC	Noumea	VDC	F0	BG_trap	Aedes	aegypti	M	16/03/2020	0	WT	Ae. aegypti WT	1.83	Ae. aegypti WT	1.68	Ae. aegypti WT	1.66	Ae. aegypti WT	1.63	5.8	2.27	0.71	WT	28.08	0	0	WT	WT	NA
WMP097	WMP097_t_a	thorax	a	19/12/2019	NC	Noumea	VDC	F0	BG_trap	Aedes	aegypti	M	16/03/2020	0	WT	Ae. aegypti WT	1.83	Ae. aegypti wMel	1.81	Ae. aegypti WT	1.82	Ae. aegypti WT	1.55	4.9	2.29	0.27	WT	27.93	0	0	WT	WT	NA
WMP097	WMP097_t_b	thorax	b	19/12/2019	NC	Noumea	VDC	F0	BG_trap	Aedes	aegypti	M	16/03/2020	0	WT	Ae. aegypti WT	1.86	Ae. aegypti wMel	1.78	Ae. aegypti WT	1.74	Ae. aegypti WT	1.46	4.9	2.29	0.27	WT	27.93	0	0	WT	WT	NA
WMP098	WMP098_t_a	thorax	a	19/12/2019	NC	Noumea	VDC	F0	BG_trap	Aedes	aegypti	M	16/03/2020	0	WT	Ae. aegypti WT	2.16	Ae. aegypti WT	2.15	Ae. aegypti WT	1.67	Ae. aegypti WT	1.63	7.2	2.15	0.74	wMel	26.87	29.73	0.1376	Equivocal	WT	NA
WMP098	WMP098_t_b	thorax	b	19/12/2019	NC	Noumea	VDC	F0	BG_trap	Aedes	aegypti	M	16/03/2020	0	WT	Ae. aegypti WT	2.21	Ae. aegypti wMel	2.15	Ae. aegypti WT	1.78	Ae. aegypti WT	1.61	7.2	2.15	0.74	wMel	26.87	29.73	0.1376	equivocal	wMel	NA
WMP099	WMP099_t_a	thorax	a	19/12/2019	NC	Noumea	VDC	F0	BG_trap	Aedes	aegypti	M	16/03/2020	0	WT	Ae. aegypti WT	1.97	Ae. aegypti WT	1.9	Ae. aegypti WT	1.83	Ae. aegypti WT	1.7	5.6	1.97	0.63	wMel	27.52	26.42	2.131	wMel	wMel	NA
WMP099	WMP099_t_b	thorax	b	19/12/2019	NC	Noumea	VDC	F0	BG_trap	Aedes	aegypti	M	16/03/2020	0	wMel	Ae. aegypti WT	1.96	Ae. aegypti WT	1.96	Ae. aegypti WT	1.86	Ae. aegypti WT	1.85	5.6	1.97	0.63	wMel	27.52	26.42	2.131	wMel	wMel	NA
WMP100	WMP100_t_a	thorax	a	19/12/2019	NC	Noumea	VDC	F0	BG_trap	Aedes	aegypti	M	16/03/2020	0	WT	Ae. aegypti WT	2.17	Ae. aegypti wMel	2.14	Ae. aegypti WT	1.85	Ae. aegypti WT	1.76	8.5	2.24	0.85	WT	26.52	0	0	WT	WT	NA
WMP100	WMP100_t_b	thorax	b	19/12/2019	NC	Noumea	VDC	F0	BG_trap	Aedes	aegypti	M	16/03/2020	0	WT	Ae. aegypti wMel	2.2	Ae. aegypti WT	2.2	Ae. aegypti WT	1.72	Ae. aegypti WT	1.72	8.5	2.24	0.85	WT	26.52	0	0	WT	WT	NA
WMP101	WMP101_t_a	thorax	a	20/12/2019	NC	Noumea	VDC	F0	BG_trap	Aedes	aegypti	F	16/03/2020	0	WT	Ae. aegypti WT	2.09	Ae. aegypti wMel	2	Ae. aegypti WT	1.86	Ae. aegypti WT	1.74	13.6	2.14	1.08	wMel	26.66	29.07	0.1886	Equivocal	wMel	NA
WMP101	WMP101_t_b	thorax	b	20/12/2019	NC	Noumea	VDC	F0	BG_trap	Aedes	aegypti	F	16/03/2020	0	WT	Ae. aegypti WT	2.26	Ae. aegypti wMel	2.11	Ae. aegypti WT	1.8	Ae. aegypti WT	1.69	13.6	2.14	1.08	wMel	26.66	29.07	0.1886	equivocal	wMel	NA
WMP102	WMP102_t_a	thorax	a	20/12/2019	NC	Noumea	VDC	F0	BG_trap	Aedes	aegypti	F	16/03/2020	0	WT	Ae. aegypti WT	2.03	Ae. aegypti wMel	1.98	Ae. aegypti WT	1.71	Ae. aegypti WT	1.63	19.3	2.35	1.19	WT	25.82	0	0	WT	WT	NA
WMP102	WMP102_t_b	thorax	b	20/12/2019	NC	Noumea	VDC	F0	BG_trap	Aedes	aegypti	F	16/03/2020	0	WT	Ae. aegypti WT	2.16	Ae. aegypti WT	2.01	Ae. aegypti WT	1.8	Ae. aegypti WT	1.7	19.3	2.35	1.19	WT	25.82	0	0	WT	WT	NA
WMP103	WMP103_t_a	thorax	a	02/01/2020	NC	Noumea	VDC	F0	BG_trap	Aedes	aegypti	F	16/03/2020	0	WT	Ae. aegypti WT	1.46	Ae. aegypti wMel	1.33	Ae. aegypti WT	0.72	Ae. aegypti WT	0.57	25	2.14	1.19	WT	25.32	0	0	WT	WT	NA
WMP103	WMP103_t_b	thorax	b	02/01/2020	NC	Noumea	VDC	F0	BG_trap	Aedes	aegypti	F	16/03/2020	0	WT	Ae. aegypti WT	1.1	Ae. aegypti wMel	1.07	Ae. aegypti WT	0.69	Ae. aegypti WT	0.47	25	2.14	1.19	WT	25.32	0	0	WT	WT	NA
WMP104	WMP104_t_a	thorax	a	02/01/2020	NC	Noumea	VDC	F0	BG_trap	Aedes	aegypti	F	16/03/2020	0	WT	Ae. aegypti WT	1.89	Ae. aegypti WT	1.87	Ae. aegypti WT	1.82	Ae. aegypti WT	1.56	8.6	2.28	1.26	WT	26.71	0	0	WT	WT	NA
WMP104	WMP104_t_b	thorax	b	02/01/2020	NC	Noumea	VDC	F0	BG_trap	Aedes	aegypti	F	16/03/2020	0	WT	Ae. aegypti WT	1.91	Ae. aegypti WT	1.81	Ae. aegypti WT	1.82	Ae. aegypti WT	1.57	8.6	2.28	1.26	WT	26.71	0	0	WT	WT	NA
WMP105	WMP105_t_a	thorax	a	02/01/2020	NC	Noumea	VDC	F0	BG_trap	Aedes	aegypti	M	16/03/2020	0	WT	Ae. aegypti WT	2.15	Ae. aegypti WT	2.08	Ae. aegypti WT	1.84	Ae. aegypti WT	1.84	8.2	2.34	0.67	WT	27.24	0	0	WT	WT	NA
WMP105	WMP105_t_b	thorax	b	02/01/2020	NC	Noumea	VDC	F0	BG_trap	Aedes	aegypti	M	16/03/2020	0	WT	Ae. aegypti WT	2.33	Ae. aegypti wMel	2.21	Ae. aegypti WT	1.87	Ae. aegypti WT	1.72	8.2	2.34	0.67	WT	27.24	0	0	WT	WT	NA
WMP106	WMP106_t_a	thorax	a	02/01/2020	NC	Noumea	VDC	F0	BG_trap	Aedes	aegypti	M	16/03/2020	0	WT	Ae. aegypti WT	2.25	Ae. aegypti wMel	2.09	Ae. aegypti WT	1.88	Ae. aegypti WT	1.65	3.5	2.01	0.34	WT	28.42	0	0	WT	WT	NA
WMP106	WMP106_t_b	thorax	b	02/01/2020	NC	Noumea	VDC	F0	BG_trap	Aedes	aegypti	M	16/03/2020	0	WT	Ae. aegypti WT	2.21	Ae. aegypti wMel	2.08	Ae. aegypti WT	1.91	Ae. aegypti WT	1.74	3.5	2.01	0.34	WT	28.42	0	0	WT	WT	NA
WMP107	WMP107_t_a	thorax	a	02/01/2020	NC	Noumea	VDC	F0	BG_trap	Aedes	aegypti	M	16/03/2020	0	WT	Ae. aegypti WT	1.91	Ae. aegypti WT	1.86	Ae. aegypti WT	1.91	Ae. aegypti WT	1.87	6.8	1.97	0.53	WT	27.7	0	0	WT	WT	NA
WMP107	WMP107_t_b	thorax	b	02/01/2020	NC	Noumea	VDC	F0	BG_trap	Aedes	aegypti	M	16/03/2020	0	WT	Ae. aegypti WT	1.95	Ae. aegypti WT	1.83	Ae. aegypti WT	1.84	Ae. aegypti WT	1.79	6.8	1.97	0.53	WT	27.7	0	0	WT	WT	NA
WMP108	WMP108_t_a	thorax	a	06/01/2020	NC	Noumea	VDC	F0	BG_trap	Aedes	aegypti	F	16/03/2020	0	WT	Ae. aegypti wMel	2.1	Ae. aegypti WT	2.05	Ae. aegypti WT	2.13	Ae. aegypti WT	1.95	13.9	2.25	1.35	WT	25.79	0	0	WT	WT	NA
WMP108	WMP108_t_b	thorax	b	06/01/2020	NC	Noumea	VDC	F0	BG_trap	Aedes	aegypti	F	16/03/2020	0	WT	Ae. aegypti WT	2.08	Ae. aegypti WT	1.99	Ae. aegypti WT	2.07	Ae. aegypti WT	1.82	13.9	2.25	1.35	WT	25.79	0	0	WT	WT	NA
WMP109	WMP109_t_a	thorax	a	06/01/2020	NC	Noumea	VDC	F0	BG_trap	Aedes	aegypti	M	16/03/2020	1	wMel	Ae. aegypti WT	2.3	Ae. aegypti wMel	2.17	Ae. aegypti WT	1.76	Ae. aegypti WT	1.74	5.7	2.46	0.58	wMel	27.33	24.15	9.052	wMel	wMel	NA
WMP109	WMP109_t_b	thorax	b	06/01/2020	NC	Noumea	VDC	F0	BG_trap	Aedes	aegypti	M	16/03/2020	0	wMel	Ae. aegypti WT	2.37	Ae. aegypti wMel	2.21	Ae. aegypti WT	1.9	Ae. aegypti WT	1.72	5.7	2.46	0.58	wMel	27.33	24.15	9.052	wMel	wMel	NA
WMP110	WMP110_t_a	thorax	a	06/01/2020	NC	Noumea	VDC	F0	BG_trap	Aedes	aegypti	M	16/03/2020	1	wMel	Ae. aegypti WT	2.01	Ae. aegypti WT	1.9	Ae. aegypti WT	1.89	Ae. aegypti WT	1.84	11.5	2.03	1.04	wMel	26.44	22.31	17.54	wMel	wMel	NA
WMP110	WMP110_t_b	thorax	b	06/01/2020	NC	Noumea	VDC	F0	BG_trap	Aedes	aegypti	M	16/03/2020	1	wMel	Ae. aegypti WT	2.28	Ae. aegypti wMel	2.1	Ae. aegypti WT	2.03	Ae. aegypti WT	1.98	11.5	2.03	1.04	wMel	26.44	22.31	17.54	wMel	wMel	NA
WMP111	WMP111_t_a	thorax	a	06/01/2020	NC	Noumea	VDC	F0	BG_trap	Aedes	aegypti	M	16/03/2020	1	wMel	Ae. aegypti WT	2.18	Ae. aegypti WT	2.01	Ae. aegypti WT	1.96	Ae. aegypti WT	1.9	5	1.81	0.56	wMel	28	24.17	14.22	wMel	wMel	NA
WMP111	WMP111_t_b	thorax	b	06/01/2020	NC	Noumea	VDC	F0	BG_trap	Aedes	aegypti	M	16/03/2020	1	wMel	Ae. aegypti WT	2.18	Ae. aegypti wMel	2.17	Ae. aegypti WT	1.94	Ae. aegypti WT	1.75	5	1.81	0.56	wMel	28	24.17	14.22	wMel	wMel	NA
WMP112	WMP112_t_a	thorax	a	06/01/2020	NC	Noumea	VDC	F0	BG_trap	Aedes	aegypti	M	16/03/2020	0	WT	Ae. aegypti WT	2.08	Ae. aegypti wMel	1.93	Ae. aegypti WT	2.03	Ae. aegypti WT	1.98	4	2.34	0.59	WT	27.56	0	0	WT	WT	NA
WMP112	WMP112_t_b	thorax	b	06/01/2020	NC	Noumea	VDC	F0	BG_trap	Aedes	aegypti	M	16/03/2020	0	WT	Ae. aegypti WT	1.95	Ae. aegypti WT	1.85	Ae. aegypti WT	2.07	Ae. aegypti WT	1.9	4	2.34	0.59	WT	27.56	0	0	WT	WT	NA
WMP113	WMP113_t_a	thorax	a	06/01/2020	NC	Noumea	VDC	F0	BG_trap	Aedes	aegypti	M	16/03/2020	0	WT	Ae. aegypti wMel	2.01	Ae. aegypti WT	2	Ae. aegypti WT	1.93	Ae. aegypti WT	1.78	8.9	2.43	0.97	WT	26.91	0	0	WT	WT	NA
WMP113	WMP113_t_b	thorax	b	06/01/2020	NC	Noumea	VDC	F0	BG_trap	Aedes	aegypti	M	16/03/2020	0	WT	Ae. aegypti WT	2.21	Ae. aegypti wMel	2.12	Ae. aegypti WT	1.92	Ae. aegypti WT	1.82	8.9	2.43	0.97	WT	26.91	0	0	WT	WT	NA
WMP114	WMP114_t_a	thorax	a	07/01/2020	NC	Noumea	VDC	F0	BG_trap	Aedes	aegypti	M	16/03/2020	0	WT	Ae. aegypti WT	2.18	Ae. aegypti WT	2.05	Ae. aegypti WT	2.01	Ae. aegypti WT	1.95	25.6	1.71	0.7	wMel	27.51	29.38	0.2736	Equivocal	wMel	NA
WMP114	WMP114_t_b	thorax	b	07/01/2020	NC	Noumea	VDC	F0	BG_trap	Aedes	aegypti	M	16/03/2020	0	WT	Ae. aegypti WT	2.05	Ae. aegypti WT	1.96	Ae. aegypti WT	1.91	Ae. aegypti WT	1.75	25.6	1.71	0.7	wMel	27.51	29.38	0.2736	equivocal	wMel	NA
WMP115	WMP115_t_a	thorax	a	07/01/2020	NC	Noumea	VDC	F0	BG_trap	Aedes	aegypti	M	16/03/2020	0	WT	Ae. aegypti WT	2.13	Ae. aegypti wMel	2.11	Ae. aegypti WT	1.65	Ae. aegypti WT	1.51	5.2	1.71	0.53	WT	30.64	0	0	WT	WT	NA
WMP115	WMP115_t_b	thorax	b	07/01/2020	NC	Noumea	VDC	F0	BG_trap	Aedes	aegypti	M	16/03/2020	0	WT	Ae. aegypti wMel	2.17	Ae. aegypti WT	2.15	Ae. aegypti WT	1.75	Ae. aegypti WT	1.53	5.2	1.71	0.53	WT	30.64	0	0	WT	WT	NA
WMP116	WMP116_t_a	thorax	a	07/01/2020	NC	Noumea	VDC	F0	BG_trap	Aedes	aegypti	M	16/03/2020	1	wMel	Ae. aegypti WT	2.12	Ae. aegypti wMel	1.97	Ae. aegypti WT	1.89	Ae. aegypti WT	1.83	29.5	2.19	1.56	wMel	25.16	20	35.85	wMel	wMel	NA
WMP116	WMP116_t_b	thorax	b	07/01/2020	NC	Noumea	VDC	F0	BG_trap	Aedes	aegypti	M	16/03/2020	1	wMel	Ae. aegypti WT	2.19	Ae. aegypti wMel	2.02	Ae. aegypti WT	1.99	Ae. aegypti WT	1.76	29.5	2.19	1.56	wMel	25.16	20	35.85	wMel	wMel	NA
WMP117	WMP117_t_a	thorax	a	07/01/2020	NC	Noumea	VDC	F0	BG_trap	Aedes	aegypti	F	16/03/2020	0	WT	Ae. aegypti wMel	2.25	Ae. aegypti wMel	2.22	Ae. aegypti WT	1.64	Ae. aegypti WT	1.59	47	2.11	1.72	WT	25.22	0	0	WT	WT	NA
WMP117	WMP117_t_b	thorax	b	07/01/2020	NC	Noumea	VDC	F0	BG_trap	Aedes	aegypti	F	16/03/2020	0	WT	Ae. aegypti wMel	2.27	Ae. aegypti WT	2.22	Ae. aegypti WT	1.71	Ae. aegypti WT	1.59	47	2.11	1.72	WT	25.22	0	0	WT	WT	NA
WMP391	WMP391_t_a	thorax	a	04/03/2020	NC	Noumea	VDC	F0	BG_trap	Aedes	aegypti	F	11/05/2020	0	WT	Ae. aegypti WT	2.21	Ae. aegypti wMel	2.09	Ae. aegypti WT	1.89	Ae. aegypti WT	1.66	3.8	1.97	0.78	WT	27.45	0	0	WT	WT	NA
WMP391	WMP391_t_b	thorax	b	04/03/2020	NC	Noumea	VDC	F0	BG_trap	Aedes	aegypti	F	11/05/2020	0	WT	Ae. aegypti WT	2.1	Ae. aegypti WT	2.09	Ae. aegypti WT	1.95	Ae. aegypti WT	1.8	3.8	1.97	0.78	WT	27.45	0	0	WT	WT	NA
WMP392	WMP392_t_a	thorax	a	04/03/2020	NC	Noumea	VDC	F0	BG_trap	Aedes	aegypti	F	11/05/2020	0	WT	Ae. aegypti WT	2	Ae. aegypti WT	1.98	Ae. aegypti WT	1.82	Ae. aegypti WT	1.59	2.3	1.94	0.7	WT	27.78	0	0	WT	WT	NA
WMP392	WMP392_t_b	thorax	b	04/03/2020	NC	Noumea	VDC	F0	BG_trap	Aedes	aegypti	F	11/05/2020	0	WT	Ae. aegypti WT	1.89	Ae. aegypti wMel	1.82	Ae. aegypti WT	1.83	Ae. aegypti WT	1.39	2.3	1.94	0.7	WT	27.78	0	0	WT	WT	NA
WMP395	WMP395_t_a	thorax	a	04/03/2020	NC	Noumea	VDC	F0	BG_trap	Aedes	aegypti	F	12/05/2020	0	WT	Ae. aegypti WT	1.94	Ae. aegypti wMel	1.9	Ae. aegypti WT	1.91	Ae. aegypti WT	1.83	5.8	2.61	0.9	WT	26.95	0	0	WT	WT	NA
WMP395	WMP395_t_b	thorax	b	04/03/2020	NC	Noumea	VDC	F0	BG_trap	Aedes	aegypti	F	12/05/2020	0	WT	Ae. aegypti WT	2.04	Ae. aegypti wMel	1.98	Ae. aegypti WT	1.96	Ae. aegypti WT	1.92	5.8	2.61	0.9	WT	26.95	0	0	WT	WT	NA
WMP396	WMP396_t_a	thorax	a	04/03/2020	NC	Noumea	VDC	F0	BG_trap	Aedes	aegypti	F	12/05/2020	1	wMel	Ae. aegypti WT	1.95	Ae. aegypti wMel	1.86	Ae. aegypti WT	1.65	Ae. aegypti WT	1.61	19.1	1.85	0.84	wMel	27.49	21.62	58.46	wMel	wMel	NA
WMP396	WMP396_t_b	thorax	b	04/03/2020	NC	Noumea	VDC	F0	BG_trap	Aedes	aegypti	F	12/05/2020	1	wMel	Ae. aegypti WT	2.05	Ae. aegypti wMel	1.89	Ae. aegypti WT	1.77	Ae. aegypti WT	1.71	19.1	1.85	0.84	wMel	27.49	21.62	58.46	wMel	wMel	NA
WMP397	WMP397_t_a	thorax	a	04/03/2020	NC	Noumea	VDC	F0	BG_trap	Aedes	aegypti	F	12/05/2020	0	WT	Ae. aegypti wMel	2.22	Ae. aegypti WT	2.16	Ae. aegypti WT	1.59	Ae. aegypti WT	1.4	17.2	2.05	1.58	WT	25.31	0	0	WT	WT	NA
WMP397	WMP397_t_b	thorax	b	04/03/2020	NC	Noumea	VDC	F0	BG_trap	Aedes	aegypti	F	12/05/2020	0	WT	Ae. aegypti wMel	2.15	Ae. aegypti WT	2.09	Ae. aegypti WT	1.55	Ae. aegypti WT	1.53	17.2	2.05	1.58	WT	25.31	0	0	WT	WT	NA
WMP398	WMP398_t_a	thorax	a	04/03/2020	NC	Noumea	VDC	F0	BG_trap	Aedes	aegypti	F	12/05/2020	0	WT	Ae. aegypti WT	1.99	Ae. aegypti WT	1.93	Ae. aegypti WT	1.96	Ae. aegypti WT	1.93	11.9	1.77	1.26	WT	25.62	0	0	WT	WT	NA
WMP398	WMP398_t_b	thorax	b	04/03/2020	NC	Noumea	VDC	F0	BG_trap	Aedes	aegypti	F	12/05/2020	0	WT	Ae. aegypti WT	1.98	Ae. aegypti WT	1.87	Ae. aegypti WT	2	Ae. aegypti WT	1.91	11.9	1.77	1.26	WT	25.62	0	0	WT	WT	NA
WMP399	WMP399_t_a	thorax	a	04/03/2020	NC	Noumea	VDC	F0	BG_trap	Aedes	aegypti	M	12/05/2020	1	wMel	Ae. aegypti WT	2.15	Ae. aegypti wMel	1.98	Ae. aegypti WT	1.82	Ae. aegypti WT	1.71	8.5	1.89	0.69	wMel	26.84	22.48	20.53	wMel	wMel	NA
WMP399	WMP399_t_b	thorax	b	04/03/2020	NC	Noumea	VDC	F0	BG_trap	Aedes	aegypti	M	12/05/2020	1	wMel	Ae. aegypti WT	1.92	Ae. aegypti wMel	1.82	Ae. aegypti WT	1.8	Ae. aegypti WT	1.72	8.5	1.89	0.69	wMel	26.84	22.48	20.53	wMel	wMel	NA
WMP400	WMP400_t_a	thorax	a	04/03/2020	NC	Noumea	VDC	F0	BG_trap	Aedes	aegypti	M	12/05/2020	0	WT	Ae. aegypti WT	1.92	Ae. aegypti WT	1.85	Ae. aegypti WT	2.03	Ae. aegypti WT	1.74	2.4	2.39	0.78	WT	27.88	0	0	WT	WT	NA
WMP400	WMP400_t_b	thorax	b	04/03/2020	NC	Noumea	VDC	F0	BG_trap	Aedes	aegypti	M	12/05/2020	0	WT	Ae. aegypti WT	1.82	Ae. aegypti WT	1.78	Ae. aegypti WT	1.86	Ae. aegypti WT	1.72	2.4	2.39	0.78	WT	27.88	0	0	WT	WT	NA
WMP401	WMP401_t_a	thorax	a	04/03/2020	NC	Noumea	VDC	F0	BG_trap	Aedes	aegypti	M	12/05/2020	0	WT	Ae. aegypti WT	2.06	Ae. aegypti WT	2.05	Ae. aegypti WT	1.86	Ae. aegypti WT	1.47	3.9	1.42	0.57	WT	27	0	0	WT	WT	NA
WMP401	WMP401_t_b	thorax	b	04/03/2020	NC	Noumea	VDC	F0	BG_trap	Aedes	aegypti	M	12/05/2020	0	WT	Ae. aegypti WT	2.01	Ae. aegypti WT	1.85	Ae. aegypti WT	1.68	Ae. aegypti WT	1.42	3.9	1.42	0.57	WT	27	0	0	WT	WT	NA
WMP402	WMP402_t_a	thorax	a	04/03/2020	NC	Noumea	VDC	F0	BG_trap	Aedes	aegypti	M	12/05/2020	1	wMel	Ae. aegypti WT	1.95	Ae. aegypti WT	1.88	Ae. aegypti WT	1.71	Ae. aegypti WT	1.67	5	1.85	0.85	wMel	27.21	23.07	17.59	wMel	wMel	NA
WMP402	WMP402_t_b	thorax	b	04/03/2020	NC	Noumea	VDC	F0	BG_trap	Aedes	aegypti	M	12/05/2020	1	wMel	Ae. aegypti WT	2.04	Ae. aegypti WT	1.88	Ae. aegypti WT	1.8	Ae. aegypti WT	1.72	5	1.85	0.85	wMel	27.21	23.07	17.59	wMel	wMel	NA
WMP403	WMP403_t_a	thorax	a	04/03/2020	NC	Noumea	VDC	F0	BG_trap	Aedes	aegypti	M	12/05/2020	0	WT	Ae. aegypti WT	2.3	Ae. aegypti WT	2.15	Ae. aegypti WT	1.85	Ae. aegypti WT	1.84	7.7	2	0.94	WT	26.65	0	0	WT	WT	NA
WMP403	WMP403_t_b	thorax	b	04/03/2020	NC	Noumea	VDC	F0	BG_trap	Aedes	aegypti	M	12/05/2020	0	WT	Ae. aegypti WT	2.14	Ae. aegypti WT	1.87	Ae. aegypti WT	1.68	Ae. aegypti WT	1.53	7.7	2	0.94	WT	26.65	0	0	WT	WT	NA
WMP404	WMP404_t_a	thorax	a	05/03/2020	NC	Noumea	VDC	F0	BG_trap	Aedes	aegypti	F	13/05/2020	0	WT	Ae. aegypti WT	2.12	Ae. aegypti wMel	2.06	Ae. aegypti WT	1.9	Ae. aegypti WT	1.66	22.9	2.2	1.14	WT	25.7	0	0	WT	WT	NA
WMP404	WMP404_t_b	thorax	b	05/03/2020	NC	Noumea	VDC	F0	BG_trap	Aedes	aegypti	F	13/05/2020	0	WT	Ae. aegypti WT	2.12	Ae. aegypti WT	2.1	Ae. aegypti WT	1.83	Ae. aegypti WT	1.69	22.9	2.2	1.14	WT	25.7	0	0	WT	WT	NA
WMP405	WMP405_t_a	thorax	a	05/03/2020	NC	Noumea	VDC	F0	BG_trap	Aedes	aegypti	F	13/05/2020	0	WT	Ae. aegypti wMel	2.26	Ae. aegypti WT	2.15	Ae. aegypti WT	1.83	Ae. aegypti WT	1.51	59.6	2.09	1.95	WT	24.42	0	0	WT	WT	NA
WMP405	WMP405_t_b	thorax	b	05/03/2020	NC	Noumea	VDC	F0	BG_trap	Aedes	aegypti	F	13/05/2020	0	WT	Ae. aegypti WT	2.18	Ae. aegypti wMel	2.16	Ae. aegypti WT	1.77	Ae. aegypti WT	1.61	59.6	2.09	1.95	WT	24.42	0	0	WT	WT	NA
WMP406	WMP406_t_a	thorax	a	05/03/2020	NC	Noumea	VDC	F0	BG_trap	Aedes	aegypti	F	13/05/2020	0	WT	Ae. aegypti WT	2.27	Ae. aegypti wMel	2.15	Ae. aegypti WT	1.86	Ae. aegypti WT	1.81	84.1	2.14	1.8	WT	24.65	0	0	WT	WT	NA
WMP406	WMP406_t_b	thorax	b	05/03/2020	NC	Noumea	VDC	F0	BG_trap	Aedes	aegypti	F	13/05/2020	0	WT	Ae. aegypti WT	2.36	Ae. aegypti wMel	2.18	Ae. aegypti WT	1.87	Ae. aegypti WT	1.76	84.1	2.14	1.8	WT	24.65	0	0	WT	WT	NA
WMP407	WMP407_t_a	thorax	a	05/03/2020	NC	Noumea	VDC	F0	BG_trap	Aedes	aegypti	F	13/05/2020	0	WT	Ae. aegypti WT	1.7	Ae. aegypti WT	1.66	Ae. aegypti WT	1.48	Ae. aegypti WT	1.34	56.7	2.16	2.05	WT	25.27	0	0	WT	WT	NA
WMP407	WMP407_t_b	thorax	b	05/03/2020	NC	Noumea	VDC	F0	BG_trap	Aedes	aegypti	F	13/05/2020	0	WT	Ae. aegypti wMel	1.72	Ae. aegypti WT	1.71	Ae. aegypti WT	1.54	Ae. aegypti WT	1.01	56.7	2.16	2.05	WT	25.27	0	0	WT	WT	NA
WMP408	WMP408_t_a	thorax	a	05/03/2020	NC	Noumea	VDC	F0	BG_trap	Aedes	aegypti	F	13/05/2020	1	wMel	Ae. aegypti wMel	2.28	Ae. aegypti wMel	2.26	Ae. aegypti WT	1.59	Ae. aegypti WT	1.59	115.8	2.12	1.59	wMel	24.46	21.57	7.389	wMel	wMel	NA
WMP408	WMP408_t_b	thorax	b	05/03/2020	NC	Noumea	VDC	F0	BG_trap	Aedes	aegypti	F	13/05/2020	1	wMel	Ae. aegypti wMel	2.23	Ae. aegypti wMel	2.21	Ae. aegypti WT	1.81	Ae. aegypti WT	1.77	115.8	2.12	1.59	wMel	24.46	21.57	7.389	wMel	wMel	NA
WMP409	WMP409_t_a	thorax	a	05/03/2020	NC	Noumea	VDC	F0	BG_trap	Aedes	aegypti	F	13/05/2020	0	WT	Ae. aegypti WT	2.23	Ae. aegypti wMel	2.01	Ae. aegypti WT	1.7	Ae. aegypti WT	1.63	19.1	1.87	1.53	WT	25.96	0	0	WT	WT	NA
WMP409	WMP409_t_b	thorax	b	05/03/2020	NC	Noumea	VDC	F0	BG_trap	Aedes	aegypti	F	13/05/2020	0	WT	Ae. aegypti WT	2.34	Ae. aegypti wMel	2.22	Ae. aegypti WT	1.82	Ae. aegypti WT	1.68	19.1	1.87	1.53	WT	25.96	0	0	WT	WT	NA
WMP410	WMP410_t_a	thorax	a	05/03/2020	NC	Noumea	VDC	F0	BG_trap	Aedes	aegypti	F	13/05/2020	0	WT	Ae. aegypti WT	2.33	Ae. aegypti wMel	2.24	Ae. aegypti WT	1.66	Ae. aegypti WT	1.6	83.8	2.11	1.51	WT	24.82	0	0	WT	WT	NA
WMP410	WMP410_t_b	thorax	b	05/03/2020	NC	Noumea	VDC	F0	BG_trap	Aedes	aegypti	F	13/05/2020	0	WT	Ae. aegypti WT	2.27	Ae. aegypti WT	2.23	Ae. aegypti WT	1.65	Ae. aegypti WT	1.49	83.8	2.11	1.51	WT	24.82	0	0	WT	WT	NA
WMP411	WMP411_t_a	thorax	a	05/03/2020	NC	Noumea	VDC	F0	BG_trap	Aedes	aegypti	M	13/05/2020	0	WT	Ae. aegypti WT	1.67	Ae. aegypti WT	1.65	Ae. aegypti WT	1.36	Ae. aegypti WT	1.2	4.9	1.83	0.77	WT	27.55	0	0	WT	WT	NA
WMP411	WMP411_t_b	thorax	b	05/03/2020	NC	Noumea	VDC	F0	BG_trap	Aedes	aegypti	M	13/05/2020	0	WT	Ae. aegypti WT	1.77	Ae. aegypti WT	1.69	Ae. aegypti WT	1.61	Ae. aegypti WT	1.41	4.9	1.83	0.77	WT	27.55	0	0	WT	WT	NA
WMP412	WMP412_t_a	thorax	a	05/03/2020	NC	Noumea	VDC	F0	BG_trap	Aedes	aegypti	M	13/05/2020	1	wMel	Ae. aegypti WT	2.11	Ae. aegypti wMel	2.05	Ae. aegypti WT	1.98	Ae. aegypti WT	1.74	5.1	1.52	0.76	wMel	27.57	23.82	13.46	wMel	wMel	NA
WMP412	WMP412_t_b	thorax	b	05/03/2020	NC	Noumea	VDC	F0	BG_trap	Aedes	aegypti	M	13/05/2020	1	wMel	Ae. aegypti WT	2.18	Ae. aegypti WT	2.09	Ae. aegypti WT	1.82	Ae. aegypti WT	1.66	5.1	1.52	0.76	wMel	27.57	23.82	13.46	wMel	wMel	NA
WMP413	WMP413_t_a	thorax	a	05/03/2020	NC	Noumea	VDC	F0	BG_trap	Aedes	aegypti	M	13/05/2020	0	WT	Ae. aegypti wMel	2.33	Ae. aegypti WT	2.15	Ae. aegypti WT	1.87	Ae. aegypti WT	1.76	6.6	1.68	0.77	WT	26.96	0	0	WT	WT	NA
WMP413	WMP413_t_b	thorax	b	05/03/2020	NC	Noumea	VDC	F0	BG_trap	Aedes	aegypti	M	13/05/2020	0	WT	Ae. aegypti wMel	2.1	Ae. aegypti WT	2.07	Ae. aegypti WT	1.99	Ae. aegypti WT	1.85	6.6	1.68	0.77	WT	26.96	0	0	WT	WT	NA
WMP414	WMP414_t_a	thorax	a	05/03/2020	NC	Noumea	VDC	F0	BG_trap	Aedes	aegypti	M	13/05/2020	0	WT	Ae. aegypti WT	2.19	Ae. aegypti WT	2.16	Ae. aegypti WT	1.63	Ae. aegypti WT	1.5	6.2	1.56	0.74	WT	26.98	0	0	WT	WT	NA
WMP414	WMP414_t_b	thorax	b	05/03/2020	NC	Noumea	VDC	F0	BG_trap	Aedes	aegypti	M	13/05/2020	0	WT	Ae. aegypti WT	2.29	Ae. aegypti WT	2.24	Ae. aegypti WT	1.79	Ae. aegypti WT	1.51	6.2	1.56	0.74	WT	26.98	0	0	WT	WT	NA
WMP415	WMP415_t_a	thorax	a	05/03/2020	NC	Noumea	VDC	F0	BG_trap	Aedes	aegypti	M	13/05/2020	0	WT	Ae. aegypti WT	2.02	Ae. aegypti WT	1.95	Ae. aegypti WT	1.47	Ae. aegypti WT	1.26	5.8	2.03	0.99	WT	27.06	0	0	WT	WT	NA
WMP415	WMP415_t_b	thorax	b	05/03/2020	NC	Noumea	VDC	F0	BG_trap	Aedes	aegypti	M	13/05/2020	0	WT	Ae. aegypti WT	2.2	Ae. aegypti WT	2.1	Ae. aegypti WT	1.63	Ae. aegypti WT	1.52	5.8	2.03	0.99	WT	27.06	0	0	WT	WT	NA
WMP416	WMP416_t_a	thorax	a	05/03/2020	NC	Noumea	VDC	F0	BG_trap	Aedes	aegypti	F	13/05/2020	0	WT	Ae. aegypti wMel	2.13	Ae. aegypti wMel	2.05	Ae. aegypti WT	1.22	Ae. aegypti WT	0.86	25.4	2.09	1.57	wMel	25.69	33.05	0.00607	WT	wMel	NA
WMP416	WMP416_t_b	thorax	b	05/03/2020	NC	Noumea	VDC	F0	BG_trap	Aedes	aegypti	F	13/05/2020	0	WT	Ae. aegypti wMel	2.19	Ae. aegypti WT	2.09	Ae. aegypti WT	1.29	Ae. aegypti WT	1.04	25.4	2.09	1.57	wMel	25.69	33.05	0.00607	WT	wMel	NA
WMP417	WMP417_t_a	thorax	a	05/03/2020	NC	Noumea	VDC	F0	BG_trap	Aedes	aegypti	F	13/05/2020	0	WT	Ae. aegypti WT	1.92	Ae. aegypti wMel	1.77	Ae. aegypti WT	1.81	Ae. aegypti WT	1.8	48.9	2.16	1.41	WT	25.92	0	0	WT	WT	NA
WMP417	WMP417_t_b	thorax	b	05/03/2020	NC	Noumea	VDC	F0	BG_trap	Aedes	aegypti	F	13/05/2020	0	WT	Ae. aegypti WT	2.01	Ae. aegypti WT	1.81	Ae. aegypti WT	1.82	Ae. aegypti WT	1.79	48.9	2.16	1.41	WT	25.92	0	0	WT	WT	NA
WMP418	WMP418_t_a	thorax	a	05/03/2020	NC	Noumea	VDC	F0	BG_trap	Aedes	aegypti	F	13/05/2020	0	WT	Ae. aegypti WT	2.26	Ae. aegypti WT	2.11	Ae. aegypti WT	1.87	Ae. aegypti WT	1.68	55.1	2.16	1.45	WT	26.56	0	0	WT	WT	NA
WMP418	WMP418_t_b	thorax	b	05/03/2020	NC	Noumea	VDC	F0	BG_trap	Aedes	aegypti	F	13/05/2020	0	WT	Ae. aegypti WT	2.24	Ae. aegypti WT	2.22	Ae. aegypti WT	1.75	Ae. aegypti WT	1.65	55.1	2.16	1.45	WT	26.56	0	0	WT	WT	NA
WMP419	WMP419_t_a	thorax	a	05/03/2020	NC	Noumea	VDC	F0	BG_trap	Aedes	aegypti	F	13/05/2020	1	wMel	Ae. aegypti wMel	2.06	Ae. aegypti WT	2.02	Ae. aegypti WT	1.9	Ae. aegypti WT	1.61	43.9	2.17	1.56	wMel	26.96	22.49	22.22	wMel	wMel	NA
WMP419	WMP419_t_b	thorax	b	05/03/2020	NC	Noumea	VDC	F0	BG_trap	Aedes	aegypti	F	13/05/2020	1	wMel	Ae. aegypti WT	2.12	Ae. aegypti WT	2.11	Ae. aegypti WT	1.84	Ae. aegypti WT	1.82	43.9	2.17	1.56	wMel	26.96	22.49	22.22	wMel	wMel	NA
WMP420	WMP420_t_a	thorax	a	05/03/2020	NC	Noumea	VDC	F0	BG_trap	Aedes	aegypti	M	13/05/2020	0	WT	Ae. aegypti WT	2.05	Ae. aegypti WT	1.98	Ae. aegypti WT	1.85	Ae. aegypti WT	1.77	3	1.89	0.47	WT	28.05	0	0	WT	WT	NA
WMP420	WMP420_t_b	thorax	b	05/03/2020	NC	Noumea	VDC	F0	BG_trap	Aedes	aegypti	M	13/05/2020	0	WT	Ae. aegypti WT	2.1	Ae. aegypti WT	2	Ae. aegypti WT	1.83	Ae. aegypti WT	1.65	3	1.89	0.47	WT	28.05	0	0	WT	WT	NA
WMP421	WMP421_t_a	thorax	a	05/03/2020	NC	Noumea	VDC	F0	BG_trap	Aedes	aegypti	M	13/05/2020	0	WT	Ae. aegypti WT	2.04	Ae. aegypti wMel	1.64	Ae. aegypti WT	1.51	Ae. aegypti WT	1.39	3.1	1.77	0.54	WT	29.83	0	0	WT	WT	NA
WMP421	WMP421_t_b	thorax	b	05/03/2020	NC	Noumea	VDC	F0	BG_trap	Aedes	aegypti	M	13/05/2020	0	WT	Ae. aegypti WT	2.12	Ae. aegypti WT	1.88	Ae. aegypti WT	1.71	Ae. aegypti WT	1.44	3.1	1.77	0.54	WT	29.83	0	0	WT	WT	NA
WMP422	WMP422_t_a	thorax	a	05/03/2020	NC	Noumea	VDC	F0	BG_trap	Aedes	aegypti	M	13/05/2020	0	WT	Ae. aegypti WT	2.18	Ae. aegypti WT	2.02	Ae. aegypti WT	1.67	Ae. aegypti WT	1.42	3.6	1.48	0.54	wMel	28.75	33.92	0.0278	WT	wMel	NA
WMP422	WMP422_t_b	thorax	b	05/03/2020	NC	Noumea	VDC	F0	BG_trap	Aedes	aegypti	M	13/05/2020	0	WT	Ae. aegypti WT	1.95	Ae. aegypti WT	1.89	Ae. aegypti WT	1.65	Ae. aegypti WT	1.45	3.6	1.48	0.54	wMel	28.75	33.92	0.0278	WT	wMel	NA
WMP423	WMP423_t_a	thorax	a	05/03/2020	NC	Noumea	VDC	F0	BG_trap	Aedes	aegypti	M	13/05/2020	0	WT	Ae. aegypti WT	2.03	Ae. aegypti WT	1.7	Ae. aegypti WT	1.85	Ae. aegypti WT	1.54	2.3	2.07	0.54	wMel	29.1	33.79	0.0386	WT	wMel	NA
WMP423	WMP423_t_b	thorax	b	05/03/2020	NC	Noumea	VDC	F0	BG_trap	Aedes	aegypti	M	13/05/2020	0	WT	Ae. aegypti WT	2.1	Ae. aegypti WT	1.87	Ae. aegypti WT	1.73	Ae. aegypti WT	1.68	2.3	2.07	0.54	wMel	29.1	33.79	0.0386	WT	wMel	NA
WMP424	WMP424_t_a	thorax	a	05/03/2020	NC	Noumea	VDC	F0	BG_trap	Aedes	aegypti	M	13/05/2020	0	WT	Ae. aegypti WT	1.75	Ae. aegypti wMel	1.67	Ae. aegypti WT	1.91	Ae. aegypti WT	1.75	4.2	1.68	0.9	WT	27.9	0	0	WT	WT	NA
WMP424	WMP424_t_b	thorax	b	05/03/2020	NC	Noumea	VDC	F0	BG_trap	Aedes	aegypti	M	13/05/2020	0	WT	Ae. aegypti WT	1.82	Ae. aegypti wMel	1.77	Ae. aegypti WT	1.86	Ae. aegypti WT	1.75	4.2	1.68	0.9	WT	27.9	0	0	WT	WT	NA
WMP425	WMP425_t_a	thorax	a	05/03/2020	NC	Noumea	VDC	F0	BG_trap	Aedes	aegypti	M	13/05/2020	1	wMel	Ae. aegypti WT	2.18	Ae. aegypti wMel	2.1	Ae. aegypti WT	1.96	Ae. aegypti WT	1.92	4.7	1.84	0.68	wMel	27.82	24.25	11.82	wMel	wMel	NA
WMP425	WMP425_t_b	thorax	b	05/03/2020	NC	Noumea	VDC	F0	BG_trap	Aedes	aegypti	M	13/05/2020	1	wMel	Ae. aegypti WT	1.85	Ae. aegypti WT	1.79	Ae. aegypti WT	1.77	Ae. aegypti WT	1.71	4.7	1.84	0.68	wMel	27.82	24.25	11.82	wMel	wMel	NA
WMP448	WMP448_t_a	thorax	a	10/04/2020	NC	Noumea	VDC	F0	BG_trap	Aedes	aegypti	F	27/04/2020	1	wMel	Ae. aegypti WT	1.99	Ae. aegypti WT	1.88	Ae. aegypti WT	1.84	Ae. aegypti WT	1.8	52.9	2.12	1.42	wMel	26.3	19.89	84.63	wMel	wMel	NA
WMP448	WMP448_t_b	thorax	b	10/04/2020	NC	Noumea	VDC	F0	BG_trap	Aedes	aegypti	F	27/04/2020	1	wMel	Ae. aegypti WT	2.02	Ae. aegypti wMel	1.8	Ae. aegypti WT	1.95	Ae. aegypti WT	1.79	52.9	2.12	1.42	wMel	26.3	19.89	84.63	wMel	wMel	NA
WMP449	WMP449_t_a	thorax	a	10/04/2020	NC	Noumea	VDC	F0	BG_trap	Aedes	aegypti	M	27/04/2020	0	WT	Ae. aegypti WT	1.46	Ae. aegypti wMel	1.4	Ae. aegypti WT	1.62	Ae. aegypti WT	1.56	5.8	1.83	0.88	WT	27.48	0	0	WT	WT	NA
WMP449	WMP449_t_b	thorax	b	10/04/2020	NC	Noumea	VDC	F0	BG_trap	Aedes	aegypti	M	27/04/2020	0	WT	Ae. aegypti wMel	1.58	Ae. aegypti WT	1.39	Ae. aegypti WT	1.6	Ae. aegypti WT	1.45	5.8	1.83	0.88	WT	27.48	0	0	WT	WT	NA
WMP450	WMP450_t_a	thorax	a	10/04/2020	NC	Noumea	VDC	F0	BG_trap	Aedes	aegypti	M	27/04/2020	0	WT	Ae. aegypti WT	1.81	Ae. aegypti wMel	1.79	Ae. aegypti WT	1.79	Ae. aegypti WT	1.79	5.4	1.55	0.75	WT	27.48	0	0	WT	WT	NA
WMP450	WMP450_t_b	thorax	b	10/04/2020	NC	Noumea	VDC	F0	BG_trap	Aedes	aegypti	M	27/04/2020	0	WT	Ae. aegypti WT	1.97	Ae. aegypti wMel	1.85	Ae. aegypti WT	2.05	Ae. aegypti WT	1.89	5.4	1.55	0.75	WT	27.48	0	0	WT	WT	NA
WMP451	WMP451_t_a	thorax	a	10/04/2020	NC	Noumea	VDC	F0	BG_trap	Aedes	aegypti	F	27/04/2020	1	wMel	Ae. aegypti wMel	2.11	Ae. aegypti WT	2.09	Ae. aegypti WT	1.83	Ae. aegypti WT	1.67	36	2.15	1.98	wMel	24.77	19.49	38.66	wMel	wMel	NA
WMP451	WMP451_t_b	thorax	b	10/04/2020	NC	Noumea	VDC	F0	BG_trap	Aedes	aegypti	F	27/04/2020	1	wMel	Ae. aegypti WT	2.19	Ae. aegypti wMel	2.03	Ae. aegypti WT	1.72	Ae. aegypti WT	1.71	36	2.15	1.98	wMel	24.77	19.49	38.66	wMel	wMel	NA
WMP452	WMP452_t_a	thorax	a	10/04/2020	NC	Noumea	VDC	F0	BG_trap	Aedes	aegypti	F	27/04/2020	0	WT	Ae. aegypti WT	2.2	Ae. aegypti WT	2.16	Ae. aegypti WT	1.9	Ae. aegypti WT	1.8	89.6	2.16	1.67	WT	24.77	0	0	WT	WT	NA
WMP452	WMP452_t_b	thorax	b	10/04/2020	NC	Noumea	VDC	F0	BG_trap	Aedes	aegypti	F	27/04/2020	0	WT	Ae. aegypti WT	2.07	Ae. aegypti WT	2.05	Ae. aegypti WT	1.9	Ae. aegypti WT	1.89	89.6	2.16	1.67	WT	24.77	0	0	WT	WT	NA
WMP453	WMP453_t_a	thorax	a	10/04/2020	NC	Noumea	VDC	F0	BG_trap	Aedes	aegypti	F	27/04/2020	1	wMel	Ae. aegypti WT	2.1	Ae. aegypti wMel	2.1	Ae. aegypti WT	1.84	Ae. aegypti WT	1.79	57.4	2.13	1.81	wMel	24.9	19.47	43.17	wMel	wMel	NA
WMP453	WMP453_t_b	thorax	b	10/04/2020	NC	Noumea	VDC	F0	BG_trap	Aedes	aegypti	F	27/04/2020	1	wMel	Ae. aegypti WT	2.01	Ae. aegypti wMel	2	Ae. aegypti WT	1.74	Ae. aegypti WT	1.69	57.4	2.13	1.81	wMel	24.9	19.47	43.17	wMel	wMel	NA
WMP454	WMP454_t_a	thorax	a	10/04/2020	NC	Noumea	VDC	F0	BG_trap	Aedes	aegypti	F	27/04/2020	0	WT	Ae. aegypti WT	1.75	Ae. aegypti WT	1.74	Ae. aegypti WT	1.63	Ae. aegypti WT	1.62	56.9	2.19	1.81	WT	24.75	0	0	WT	WT	NA
WMP454	WMP454_t_b	thorax	b	10/04/2020	NC	Noumea	VDC	F0	BG_trap	Aedes	aegypti	F	27/04/2020	0	WT	Ae. aegypti WT	1.94	Ae. aegypti WT	1.84	Ae. aegypti WT	1.78	Ae. aegypti WT	1.77	56.9	2.19	1.81	WT	24.75	0	0	WT	WT	NA
WMP455	WMP455_t_a	thorax	a	10/04/2020	NC	Noumea	VDC	F0	BG_trap	Aedes	aegypti	F	27/04/2020	1	wMel	Ae. aegypti wMel	2.21	Ae. aegypti WT	2.2	Ae. aegypti WT	1.91	Ae. aegypti WT	1.69	57.6	2.1	1.81	wMel	24.28	18.76	45.73	wMel	wMel	NA
WMP455	WMP455_t_b	thorax	b	10/04/2020	NC	Noumea	VDC	F0	BG_trap	Aedes	aegypti	F	27/04/2020	1	wMel	Ae. aegypti WT	2.22	Ae. aegypti wMel	2.16	Ae. aegypti WT	1.97	Ae. aegypti WT	1.75	57.6	2.1	1.81	wMel	24.28	18.76	45.73	wMel	wMel	NA
WMP456	WMP456_t_a	thorax	a	10/04/2020	NC	Noumea	VDC	F0	BG_trap	Aedes	aegypti	F	27/04/2020	1	wMel	Ae. aegypti wMel	2.2	Ae. aegypti WT	2.16	Ae. aegypti WT	1.62	Ae. aegypti WT	1.5	42.6	2.19	1.63	wMel	24.8	19.13	51.11	wMel	wMel	NA
WMP456	WMP456_t_b	thorax	b	10/04/2020	NC	Noumea	VDC	F0	BG_trap	Aedes	aegypti	F	27/04/2020	1	wMel	Ae. aegypti WT	2.04	Ae. aegypti wMel	2.02	Ae. aegypti WT	1.72	Ae. aegypti WT	1.45	42.6	2.19	1.63	wMel	24.8	19.13	51.11	wMel	wMel	NA
WMP457	WMP457_t_a	thorax	a	10/04/2020	NC	Noumea	VDC	F0	BG_trap	Aedes	aegypti	F	27/04/2020	1	wMel	Ae. aegypti WT	1.97	Ae. aegypti wMel	1.93	Ae. aegypti WT	1.75	Ae. aegypti WT	1.69	28.7	2.07	1.5	wMel	25.06	19.97	34.04	wMel	wMel	NA
WMP457	WMP457_t_b	thorax	b	10/04/2020	NC	Noumea	VDC	F0	BG_trap	Aedes	aegypti	F	27/04/2020	1	wMel	Ae. aegypti WT	2.17	Ae. aegypti wMel	1.95	Ae. aegypti WT	1.82	Ae. aegypti WT	1.8	28.7	2.07	1.5	wMel	25.06	19.97	34.04	wMel	wMel	NA
WMP459	WMP459_t_a	thorax	a	13/04/2020	NC	Noumea	VDC	F0	BG_trap	Aedes	aegypti	F	27/04/2020	1	wMel	Ae. aegypti wMel	2.08	Ae. aegypti WT	1.98	Ae. aegypti WT	1.77	Ae. aegypti WT	1.75	55.1	2.03	1.5	wMel	24.6	18.73	58.43	wMel	wMel	NA
WMP459	WMP459_t_b	thorax	b	13/04/2020	NC	Noumea	VDC	F0	BG_trap	Aedes	aegypti	F	27/04/2020	1	wMel	Ae. aegypti wMel	2.11	Ae. aegypti WT	2.09	Ae. aegypti WT	1.88	Ae. aegypti WT	1.81	55.1	2.03	1.5	wMel	24.6	18.73	58.43	wMel	wMel	NA
WMP460	WMP460_t_a	thorax	a	13/04/2020	NC	Noumea	VDC	F0	BG_trap	Aedes	aegypti	F	27/04/2020	0	WT	Ae. aegypti WT	2.15	Ae. aegypti wMel	1.98	Ae. aegypti WT	1.96	Ae. aegypti WT	1.94	68.7	2.15	1.66	WT	24.45	0	0	WT	WT	NA
WMP460	WMP460_t_b	thorax	b	13/04/2020	NC	Noumea	VDC	F0	BG_trap	Aedes	aegypti	F	27/04/2020	0	WT	Ae. aegypti WT	2.14	Ae. aegypti WT	1.95	Ae. aegypti WT	2	Ae. aegypti WT	1.96	68.7	2.15	1.66	WT	24.45	0	0	WT	WT	NA
WMP461	WMP461_t_a	thorax	a	13/04/2020	NC	Noumea	VDC	F0	BG_trap	Aedes	aegypti	F	27/04/2020	1	wMel	Ae. aegypti wMel	2.04	Ae. aegypti WT	2.02	Ae. aegypti WT	1.78	Ae. aegypti WT	1.76	105.5	2.14	1.67	wMel	25.03	19.24	55.38	wMel	wMel	NA
WMP461	WMP461_t_b	thorax	b	13/04/2020	NC	Noumea	VDC	F0	BG_trap	Aedes	aegypti	F	27/04/2020	1	wMel	Ae. aegypti WT	2.17	Ae. aegypti wMel	2.13	Ae. aegypti WT	1.84	Ae. aegypti WT	1.8	105.5	2.14	1.67	wMel	25.03	19.24	55.38	wMel	wMel	NA
WMP463	WMP463_t_a	thorax	a	13/04/2020	NC	Noumea	VDC	F0	BG_trap	Aedes	aegypti	F	27/04/2020	1	wMel	Ae. aegypti wMel	2.09	Ae. aegypti wMel	2.08	Ae. aegypti WT	1.87	Ae. aegypti WT	1.47	4.4	1.52	0.68	wMel	27.33	23.15	18.18	wMel	wMel	NA
WMP463	WMP463_t_b	thorax	b	13/04/2020	NC	Noumea	VDC	F0	BG_trap	Aedes	aegypti	F	27/04/2020	1	wMel	Ae. aegypti WT	2.09	Ae. aegypti wMel	2	Ae. aegypti WT	1.76	Ae. aegypti WT	1.36	4.4	1.52	0.68	wMel	27.33	23.15	18.18	wMel	wMel	NA
WMP464	WMP464_t_a	thorax	a	12/04/2020	NC	Noumea	VDC	F0	BG_trap	Aedes	aegypti	F	27/04/2020	0	WT	Ae. aegypti WT	1.87	Ae. aegypti WT	1.73	Ae. aegypti WT	1.9	Ae. aegypti WT	1.76	38.1	2.06	0.9	WT	25.22	0	0	WT	WT	NA
WMP464	WMP464_t_b	thorax	b	12/04/2020	NC	Noumea	VDC	F0	BG_trap	Aedes	aegypti	F	27/04/2020	0	WT	Ae. aegypti WT	1.89	Ae. aegypti WT	1.68	Ae. aegypti WT	1.74	Ae. aegypti WT	1.72	38.1	2.06	0.9	WT	25.22	0	0	WT	WT	NA
WMP465	WMP465_t_a	thorax	a	12/04/2020	NC	Noumea	VDC	F0	BG_trap	Aedes	aegypti	F	27/04/2020	0	WT	Ae. aegypti WT	1.93	Ae. aegypti WT	1.92	Ae. aegypti WT	1.8	Ae. aegypti WT	1.74	31	2.02	1.05	WT	25.82	0	0	WT	WT	NA
WMP465	WMP465_t_b	thorax	b	12/04/2020	NC	Noumea	VDC	F0	BG_trap	Aedes	aegypti	F	27/04/2020	0	WT	Ae. aegypti wMel	1.8	Ae. aegypti WT	1.73	Ae. aegypti WT	1.84	Ae. aegypti WT	1.61	31	2.02	1.05	WT	25.82	0	0	WT	WT	NA
WMP466	WMP466_t_a	thorax	a	12/04/2020	NC	Noumea	VDC	F0	BG_trap	Aedes	aegypti	F	27/04/2020	0	WT	Ae. aegypti WT	1.82	Ae. aegypti WT	1.81	Ae. aegypti WT	1.9	Ae. aegypti WT	1.81	68.3	2.13	1.33	WT	25.48	0	0	WT	WT	NA
WMP466	WMP466_t_b	thorax	b	12/04/2020	NC	Noumea	VDC	F0	BG_trap	Aedes	aegypti	F	27/04/2020	0	WT	Ae. aegypti WT	1.92	Ae. aegypti WT	1.85	Ae. aegypti WT	1.87	Ae. aegypti WT	1.78	68.3	2.13	1.33	WT	25.48	0	0	WT	WT	NA
WMP467	WMP467_t_a	thorax	a	12/04/2020	NC	Noumea	VDC	F0	BG_trap	Aedes	aegypti	F	27/04/2020	0	WT	Ae. aegypti WT	2.16	Ae. aegypti wMel	2.1	Ae. aegypti WT	1.95	Ae. aegypti WT	1.88	48.9	2.09	1.34	WT	25.09	0	0	WT	WT	NA
WMP467	WMP467_t_b	thorax	b	12/04/2020	NC	Noumea	VDC	F0	BG_trap	Aedes	aegypti	F	27/04/2020	0	WT	Ae. aegypti WT	1.72	Ae. aegypti WT	1.58	Ae. aegypti WT	1.96	Ae. aegypti WT	1.79	48.9	2.09	1.34	WT	25.09	0	0	WT	WT	NA
WMP468	WMP468_t_a	thorax	a	12/04/2020	NC	Noumea	VDC	F0	BG_trap	Aedes	aegypti	F	28/04/2020	0	WT	Ae. aegypti WT	1.95	Ae. aegypti WT	1.93	Ae. aegypti WT	1.99	Ae. aegypti WT	1.85	54.6	2.08	1.51	WT	25.15	0	0	WT	WT	NA
WMP468	WMP468_t_b	thorax	b	12/04/2020	NC	Noumea	VDC	F0	BG_trap	Aedes	aegypti	F	28/04/2020	0	WT	Ae. aegypti WT	1.96	Ae. aegypti wMel	1.92	Ae. aegypti WT	1.7	Ae. aegypti WT	1.62	54.6	2.08	1.51	WT	25.15	0	0	WT	WT	NA
WMP469	WMP469_t_a	thorax	a	12/04/2020	NC	Noumea	VDC	F0	BG_trap	Aedes	aegypti	F	28/04/2020	1	wMel	Ae. aegypti wMel	2.08	Ae. aegypti WT	2.01	Ae. aegypti WT	1.7	Ae. aegypti WT	1.7	66.9	2.1	1.46	wMel	26.48	19.52	124.4	wMel	wMel	NA
WMP469	WMP469_t_b	thorax	b	12/04/2020	NC	Noumea	VDC	F0	BG_trap	Aedes	aegypti	F	28/04/2020	1	wMel	Ae. aegypti WT	2.04	Ae. aegypti wMel	2.02	Ae. aegypti WT	1.79	Ae. aegypti WT	1.77	66.9	2.1	1.46	wMel	26.48	19.52	124.4	wMel	wMel	NA
WMP470	WMP470_t_a	thorax	a	12/04/2020	NC	Noumea	VDC	F0	BG_trap	Aedes	aegypti	F	28/04/2020	0	WT	Ae. aegypti WT	2.01	Ae. aegypti wMel	1.9	Ae. aegypti WT	2.06	Ae. aegypti WT	1.8	73.3	2.17	1.62	WT	24.54	0	0	WT	WT	NA
WMP470	WMP470_t_b	thorax	b	12/04/2020	NC	Noumea	VDC	F0	BG_trap	Aedes	aegypti	F	28/04/2020	0	WT	Ae. aegypti WT	1.95	Ae. aegypti WT	1.88	Ae. aegypti WT	1.86	Ae. aegypti WT	1.79	73.3	2.17	1.62	WT	24.54	0	0	WT	WT	NA
WMP471	WMP471_t_a	thorax	a	12/04/2020	NC	Noumea	VDC	F0	BG_trap	Aedes	aegypti	F	28/04/2020	1	wMel	Ae. aegypti WT	1.78	Ae. aegypti WT	1.66	Ae. aegypti WT	1.58	Ae. aegypti WT	1.57	14.7	1.92	1.17	wMel	26.06	23.91	4.427	wMel	wMel	NA
WMP471	WMP471_t_b	thorax	b	12/04/2020	NC	Noumea	VDC	F0	BG_trap	Aedes	aegypti	F	28/04/2020	1	wMel	Ae. aegypti WT	1.9	Ae. aegypti WT	1.88	Ae. aegypti WT	1.81	Ae. aegypti WT	1.71	14.7	1.92	1.17	wMel	26.06	23.91	4.427	wMel	wMel	NA
WMP472	WMP472_t_a	thorax	a	12/04/2020	NC	Noumea	VDC	F0	BG_trap	Aedes	aegypti	F	28/04/2020	0	WT	Ae. aegypti WT	2.02	Ae. aegypti wMel	1.91	Ae. aegypti WT	1.87	Ae. aegypti WT	1.7	39.8	2.19	1.43	WT	25.84	0	0	WT	WT	NA
WMP472	WMP472_t_b	thorax	b	12/04/2020	NC	Noumea	VDC	F0	BG_trap	Aedes	aegypti	F	28/04/2020	0	WT	Ae. aegypti WT	2.13	Ae. aegypti WT	1.97	Ae. aegypti WT	1.74	Ae. aegypti WT	1.71	39.8	2.19	1.43	WT	25.84	0	0	WT	WT	NA
WMP473	WMP473_t_a	thorax	a	12/04/2020	NC	Noumea	VDC	F0	BG_trap	Aedes	aegypti	F	28/04/2020	0	WT	Ae. aegypti WT	1.44	Ae. aegypti wMel	1.34	Ae. aegypti WT	1.48	Ae. aegypti WT	1.28	65	2.12	1.64	WT	26.05	0	0	WT	WT	NA
WMP473	WMP473_t_b	thorax	b	12/04/2020	NC	Noumea	VDC	F0	BG_trap	Aedes	aegypti	F	28/04/2020	0	WT	Ae. aegypti WT	1.51	Ae. aegypti WT	1.45	Ae. aegypti WT	1.36	Ae. aegypti WT	1.28	65	2.12	1.64	WT	26.05	0	0	WT	WT	NA
WMP474	WMP474_t_a	thorax	a	12/04/2020	NC	Noumea	VDC	F0	BG_trap	Aedes	aegypti	F	28/04/2020	0	WT	Ae. aegypti WT	1.87	Ae. aegypti WT	1.84	Ae. aegypti WT	1.89	Ae. aegypti WT	1.88	41.5	2.08	1.56	WT	25.26	0	0	WT	WT	NA
WMP474	WMP474_t_b	thorax	b	12/04/2020	NC	Noumea	VDC	F0	BG_trap	Aedes	aegypti	F	28/04/2020	0	WT	Ae. aegypti WT	1.96	Ae. aegypti WT	1.9	Ae. aegypti WT	2	Ae. aegypti WT	2	41.5	2.08	1.56	WT	25.26	0	0	WT	WT	NA
WMP475	WMP475_t_a	thorax	a	12/04/2020	NC	Noumea	VDC	F0	BG_trap	Aedes	aegypti	F	28/04/2020	0	WT	Ae. aegypti wMel	2.17	Ae. aegypti WT	2.06	Ae. aegypti WT	1.94	Ae. aegypti WT	1.76	55.5	2.11	1.48	WT	25.22	0	0	WT	wMel	NA
WMP475	WMP475_t_b	thorax	b	12/04/2020	NC	Noumea	VDC	F0	BG_trap	Aedes	aegypti	F	28/04/2020	0	WT	Ae. aegypti WT	2.16	Ae. aegypti wMel	2.1	Ae. aegypti WT	1.77	Ae. aegypti WT	1.62	55.5	2.11	1.48	WT	25.22	0	0	WT	WT	NA
WMP476	WMP476_t_a	thorax	a	12/04/2020	NC	Noumea	VDC	F0	BG_trap	Aedes	aegypti	F	28/04/2020	0	WT	Ae. aegypti WT	2.03	Ae. aegypti WT	1.91	Ae. aegypti WT	1.88	Ae. aegypti WT	1.58	5.3	2.14	1.49	WT	25.45	0	0	WT	WT	NA
WMP476	WMP476_t_b	thorax	b	12/04/2020	NC	Noumea	VDC	F0	BG_trap	Aedes	aegypti	F	28/04/2020	0	WT	Ae. aegypti WT	2.1	Ae. aegypti WT	2.08	Ae. aegypti WT	2.02	Ae. aegypti WT	1.78	5.3	2.14	1.49	WT	25.45	0	0	WT	WT	NA
WMP477	WMP477_t_a	thorax	a	12/04/2020	NC	Noumea	VDC	F0	BG_trap	Aedes	aegypti	M	28/04/2020	0	WT	Ae. aegypti wMel	1.94	Ae. aegypti WT	1.77	Ae. aegypti WT	1.87	Ae. aegypti WT	1.66	7.3	1.97	0.65	WT	27.17	0	0	WT	WT	NA
WMP477	WMP477_t_b	thorax	b	12/04/2020	NC	Noumea	VDC	F0	BG_trap	Aedes	aegypti	M	28/04/2020	0	WT	Ae. aegypti WT	1.98	Ae. aegypti WT	1.94	Ae. aegypti WT	1.79	Ae. aegypti WT	1.77	7.3	1.97	0.65	WT	27.17	0	0	WT	WT	NA
WMP478	WMP478_t_a	thorax	a	12/04/2020	NC	Noumea	VDC	F0	BG_trap	Aedes	aegypti	M	28/04/2020	0	WT	Ae. aegypti WT	2	Ae. aegypti wMel	1.98	Ae. aegypti WT	1.63	Ae. aegypti WT	1.59	5	1.97	0.53	WT	27.35	0	0	WT	WT	NA
WMP478	WMP478_t_b	thorax	b	12/04/2020	NC	Noumea	VDC	F0	BG_trap	Aedes	aegypti	M	28/04/2020	0	WT	Ae. aegypti WT	2	Ae. aegypti WT	1.98	Ae. aegypti WT	1.63	Ae. aegypti WT	1.62	5	1.97	0.53	WT	27.35	0	0	WT	WT	NA
WMP479	WMP479_t_a	thorax	a	12/04/2020	NC	Noumea	VDC	F0	BG_trap	Aedes	aegypti	M	28/04/2020	0	WT	Ae. aegypti WT	2.02	Ae. aegypti wMel	1.81	Ae. aegypti WT	1.87	Ae. aegypti WT	1.81	4.7	2.02	0.54	WT	27.41	0	0	WT	WT	NA
WMP479	WMP479_t_b	thorax	b	12/04/2020	NC	Noumea	VDC	F0	BG_trap	Aedes	aegypti	M	28/04/2020	0	WT	Ae. aegypti WT	1.97	Ae. aegypti wMel	1.88	Ae. aegypti WT	1.73	Ae. aegypti WT	1.71	4.7	2.02	0.54	WT	27.41	0	0	WT	WT	NA
WMP480	WMP480_t_a	thorax	a	13/04/2020	NC	Noumea	VDC	F0	BG_trap	Aedes	aegypti	F	28/04/2020	0	WT	Ae. aegypti wMel	2.13	Ae. aegypti wMel	2.08	Ae. aegypti WT	1.77	Ae. aegypti WT	1.51	29.2	2.11	1.24	WT	27.66	0	0	WT	WT	NA
WMP480	WMP480_t_b	thorax	b	13/04/2020	NC	Noumea	VDC	F0	BG_trap	Aedes	aegypti	F	28/04/2020	0	WT	Ae. aegypti wMel	2.06	Ae. aegypti wMel	2.04	Ae. aegypti WT	1.51	Ae. aegypti WT	1.49	29.2	2.11	1.24	WT	27.66	0	0	WT	WT	NA
WMP481	WMP481_t_a	thorax	a	13/04/2020	NC	Noumea	VDC	F0	BG_trap	Aedes	aegypti	F	28/04/2020	0	WT	Ae. aegypti WT	2.05	Ae. aegypti WT	2.02	Ae. aegypti WT	2.01	Ae. aegypti WT	1.79	41.9	2.05	1.2	WT	27.74	0	0	WT	WT	NA
WMP481	WMP481_t_b	thorax	b	13/04/2020	NC	Noumea	VDC	F0	BG_trap	Aedes	aegypti	F	28/04/2020	0	WT	Ae. aegypti WT	1.95	Ae. aegypti WT	1.85	Ae. aegypti WT	1.7	Ae. aegypti WT	1.67	41.9	2.05	1.2	WT	27.74	0	0	WT	WT	NA
WMP482	WMP482_t_a	thorax	a	13/04/2020	NC	Noumea	VDC	F0	BG_trap	Aedes	aegypti	F	28/04/2020	1	wMel	Ae. aegypti wMel	2.03	Ae. aegypti WT	1.96	Ae. aegypti WT	1.83	Ae. aegypti WT	1.61	39.2	2.08	1.36	wMel	26.79	20.21	95.66	wMel	wMel	NA
WMP482	WMP482_t_b	thorax	b	13/04/2020	NC	Noumea	VDC	F0	BG_trap	Aedes	aegypti	F	28/04/2020	1	wMel	Ae. aegypti WT	2.13	Ae. aegypti wMel	2.12	Ae. aegypti WT	1.83	Ae. aegypti WT	1.74	39.2	2.08	1.36	wMel	26.79	20.21	95.66	wMel	wMel	NA
WMP485	WMP485_t_a	thorax	a	13/04/2020	NC	Noumea	VDC	F0	BG_trap	Aedes	aegypti	F	28/04/2020	0	WT	Ae. aegypti WT	2.1	Ae. aegypti wMel	1.87	Ae. aegypti WT	1.72	Ae. aegypti WT	1.71	28.9	2	1.16	WT	25.92	0	0	WT	WT	NA
WMP485	WMP485_t_b	thorax	b	13/04/2020	NC	Noumea	VDC	F0	BG_trap	Aedes	aegypti	F	28/04/2020	0	WT	Ae. aegypti WT	1.97	Ae. aegypti WT	1.9	Ae. aegypti WT	1.93	Ae. aegypti WT	1.78	28.9	2	1.16	WT	25.92	0	0	WT	WT	NA
WMP486	WMP486_t_a	thorax	a	13/04/2020	NC	Noumea	VDC	F0	BG_trap	Aedes	aegypti	F	28/04/2020	0	WT	Ae. aegypti WT	1.15	Ae. aegypti WT	0.96	Ae. aegypti WT	1.04	Ae. aegypti WT	0.9	8.7	2.03	0.67	WT	28.34	0	0	WT	WT	NA
WMP486	WMP486_t_b	thorax	b	13/04/2020	NC	Noumea	VDC	F0	BG_trap	Aedes	aegypti	F	28/04/2020	0	WT	Ae. aegypti WT	1.13	Ae. aegypti WT	0.97	Ae. aegypti WT	0.98	Ae. aegypti WT	0.94	8.7	2.03	0.67	WT	28.34	0	0	WT	WT	NA
WMP487	WMP487_t_a	thorax	a	13/04/2020	NC	Noumea	VDC	F0	BG_trap	Aedes	aegypti	M	28/04/2020	0	WT	Ae. aegypti wMel	1.9	Ae. aegypti WT	1.9	Ae. aegypti WT	1.77	Ae. aegypti WT	1.66	4.4	1.57	0.62	WT	27.41	0	0	WT	WT	NA
WMP487	WMP487_t_b	thorax	b	13/04/2020	NC	Noumea	VDC	F0	BG_trap	Aedes	aegypti	M	28/04/2020	0	WT	Ae. aegypti WT	1.95	Ae. aegypti wMel	1.83	Ae. aegypti WT	1.9	Ae. aegypti WT	1.77	4.4	1.57	0.62	WT	27.41	0	0	WT	WT	NA
WMP488	WMP488_t_a	thorax	a	13/04/2020	NC	Noumea	VDC	F0	BG_trap	Aedes	aegypti	M	05/05/2020	0	WT	Ae. aegypti WT	2	Ae. aegypti wMel	1.91	Ae. aegypti WT	1.92	Ae. aegypti WT	1.88	6.5	2.03	0.85	WT	27.05	0	0	WT	WT	NA
WMP488	WMP488_t_b	thorax	b	13/04/2020	NC	Noumea	VDC	F0	BG_trap	Aedes	aegypti	M	05/05/2020	0	WT	Ae. aegypti WT	2.08	Ae. aegypti WT	2.01	Ae. aegypti WT	1.99	Ae. aegypti WT	1.9	6.5	2.03	0.85	WT	27.05	0	0	WT	WT	NA
WMP489	WMP489_t_a	thorax	a	14/04/2020	NC	Noumea	VDC	F0	BG_trap	Aedes	aegypti	F	05/05/2020	0	WT	Ae. aegypti WT	1.84	Ae. aegypti WT	1.78	Ae. aegypti WT	1.72	Ae. aegypti WT	1.72	12.3	2.38	1.14	WT	25.73	0	0	WT	WT	NA
WMP489	WMP489_t_b	thorax	b	14/04/2020	NC	Noumea	VDC	F0	BG_trap	Aedes	aegypti	F	05/05/2020	NA		NA	NA	NA	NA	NA	NA	NA	NA	12.3	2.38	1.14	WT	25.73	0	0	WT	NA	NA
WMP490	WMP490_t_a	thorax	a	14/04/2020	NC	Noumea	VDC	F0	BG_trap	Aedes	aegypti	F	05/05/2020	0	WT	Ae. aegypti wMel	1.09	Ae. aegypti WT	0.93	Ae. aegypti WT	0.96	Ae. aegypti WT	0.92	50.5	2.18	1.39	WT	28.84	0	0	WT	WT	NA
WMP490	WMP490_t_b	thorax	b	14/04/2020	NC	Noumea	VDC	F0	BG_trap	Aedes	aegypti	F	05/05/2020	NA		NA	NA	NA	NA	NA	NA	NA	NA	50.5	2.18	1.39	WT	28.84	0	0	WT	NA	NA
WMP491	WMP491_t_a	thorax	a	14/04/2020	NC	Noumea	VDC	F0	BG_trap	Aedes	aegypti	F	05/05/2020	0	WT	Ae. aegypti WT	1.87	Ae. aegypti WT	1.77	Ae. aegypti WT	1.64	Ae. aegypti WT	1.41	42.7	2.21	1.31	WT	26.72	0	0	WT	WT	NA
WMP491	WMP491_t_b	thorax	b	14/04/2020	NC	Noumea	VDC	F0	BG_trap	Aedes	aegypti	F	05/05/2020	NA		NA	NA	NA	NA	NA	NA	NA	NA	42.7	2.21	1.31	WT	26.72	0	0	WT	NA	NA
WMP492	WMP492_t_a	thorax	a	14/04/2020	NC	Noumea	VDC	F0	BG_trap	Aedes	aegypti	F	05/05/2020	0	WT	Ae. aegypti WT	1.8	Ae. aegypti wMel	1.76	Ae. aegypti WT	1.56	Ae. aegypti WT	1.52	50.1	2.1	1.43	WT	25.62	0	0	WT	WT	NA
WMP492	WMP492_t_b	thorax	b	14/04/2020	NC	Noumea	VDC	F0	BG_trap	Aedes	aegypti	F	05/05/2020	NA		NA	NA	NA	NA	NA	NA	NA	NA	50.1	2.1	1.43	WT	25.62	0	0	WT	NA	NA
WMP493	WMP493_t_a	thorax	a	14/04/2020	NC	Noumea	VDC	F0	BG_trap	Aedes	aegypti	F	05/05/2020	1	wMel	Ae. aegypti WT	1.96	Ae. aegypti wMel	1.89	Ae. aegypti WT	1.83	Ae. aegypti WT	1.7	27.2	2.15	1.28	WT	26.11	0	0	WT	WT	NA
WMP493	WMP493_t_b	thorax	b	14/04/2020	NC	Noumea	VDC	F0	BG_trap	Aedes	aegypti	F	05/05/2020	NA		NA	NA	NA	NA	NA	NA	NA	NA	27.2	2.15	1.28	WT	26.11	0	0	WT	NA	NA
WMP494	WMP494_t_a	thorax	a	14/04/2020	NC	Noumea	VDC	F0	BG_trap	Aedes	aegypti	M	05/05/2020	0	WT	Ae. aegypti wMel	1.81	Ae. aegypti WT	1.75	Ae. aegypti WT	1.84	Ae. aegypti WT	1.69	4	3.66	0.41	WT	27.62	0	0	WT	WT	NA
WMP494	WMP494_t_b	thorax	b	14/04/2020	NC	Noumea	VDC	F0	BG_trap	Aedes	aegypti	M	05/05/2020	NA		NA	NA	NA	NA	NA	NA	NA	NA	4	3.66	0.41	WT	27.62	0	0	WT	NA	NA
WMP495	WMP495_t_a	thorax	a	14/04/2020	NC	Noumea	VDC	F0	BG_trap	Aedes	aegypti	M	05/05/2020	0	WT	Ae. aegypti WT	2.16	Ae. aegypti WT	1.9	Ae. aegypti WT	2.02	Ae. aegypti WT	1.79	4.8	4.28	0.57	WT	26.82	0	0	WT	WT	NA
WMP495	WMP495_t_b	thorax	b	14/04/2020	NC	Noumea	VDC	F0	BG_trap	Aedes	aegypti	M	05/05/2020	NA		NA	NA	NA	NA	NA	NA	NA	NA	4.8	4.28	0.57	WT	26.82	0	0	WT	NA	NA
WMP496	WMP496_t_a	thorax	a	15/04/2020	NC	Noumea	VDC	F0	BG_trap	Aedes	aegypti	F	05/05/2020	1	wMel	Ae. aegypti WT	1.97	Ae. aegypti wMel	1.95	Ae. aegypti WT	1.66	Ae. aegypti WT	1.63	59.1	2.18	1.74	wMel	24.93	20.78	17.75	wMel	wMel	NA
WMP496	WMP496_t_b	thorax	b	15/04/2020	NC	Noumea	VDC	F0	BG_trap	Aedes	aegypti	F	05/05/2020	NA		NA	NA	NA	NA	NA	NA	NA	NA	59.1	2.18	1.74	wMel	24.93	20.78	17.75	wMel	NA	NA
WMP497	WMP497_t_a	thorax	a	15/04/2020	NC	Noumea	VDC	F0	BG_trap	Aedes	aegypti	F	05/05/2020	1	wMel	Ae. aegypti WT	2	Ae. aegypti wMel	1.94	Ae. aegypti WT	1.88	Ae. aegypti WT	1.85	42.3	2.24	1.53	wMel	25.19	21.04	17.82	wMel	wMel	NA
WMP497	WMP497_t_b	thorax	b	15/04/2020	NC	Noumea	VDC	F0	BG_trap	Aedes	aegypti	F	05/05/2020	NA		NA	NA	NA	NA	NA	NA	NA	NA	42.3	2.24	1.53	wMel	25.19	21.04	17.82	wMel	NA	NA
WMP498	WMP498_t_a	thorax	a	15/04/2020	NC	Noumea	VDC	F0	BG_trap	Aedes	aegypti	F	11/05/2020	1	wMel	Ae. aegypti wMel	1.98	Ae. aegypti WT	1.96	Ae. aegypti WT	1.87	Ae. aegypti WT	1.74	33.4	2.14	1.39	wMel	24.08	20.47	12.25	wMel	wMel	NA
WMP498	WMP498_t_b	thorax	b	15/04/2020	NC	Noumea	VDC	F0	BG_trap	Aedes	aegypti	F	11/05/2020	NA		NA	NA	NA	NA	NA	NA	NA	NA	33.4	2.14	1.39	wMel	24.08	20.47	12.25	wMel	NA	NA
WMP499	WMP499_t_a	thorax	a	15/04/2020	NC	Noumea	VDC	F0	BG_trap	Aedes	aegypti	F	11/05/2020	0	WT	Ae. aegypti WT	1.96	Ae. aegypti WT	1.88	Ae. aegypti WT	2.01	Ae. aegypti WT	1.84	81.4	2.14	1.54	WT	24.69	0	0	WT	WT	NA
WMP499	WMP499_t_b	thorax	b	15/04/2020	NC	Noumea	VDC	F0	BG_trap	Aedes	aegypti	F	11/05/2020	NA		NA	NA	NA	NA	NA	NA	NA	NA	81.4	2.14	1.54	WT	24.69	0	0	WT	NA	NA
WMP500	WMP500_t_a	thorax	a	15/04/2020	NC	Noumea	VDC	F0	BG_trap	Aedes	aegypti	M	11/05/2020	0	WT	Ae. aegypti WT	2.05	Ae. aegypti WT	1.96	Ae. aegypti WT	1.92	Ae. aegypti WT	1.87	7.1	2.43	0.73	WT	27.59	0	0	WT	WT	NA
WMP500	WMP500_t_b	thorax	b	15/04/2020	NC	Noumea	VDC	F0	BG_trap	Aedes	aegypti	M	11/05/2020	NA		NA	NA	NA	NA	NA	NA	NA	NA	7.1	2.43	0.73	WT	27.59	0	0	WT	NA	NA
WMP501	WMP501_t_a	thorax	a	15/04/2020	NC	Noumea	VDC	F0	BG_trap	Aedes	aegypti	F	11/05/2020	0	WT	Ae. aegypti WT	1.97	Ae. aegypti WT	1.93	Ae. aegypti WT	1.92	Ae. aegypti WT	1.83	4.6	2.26	1.44	WT	25.57	0	0	WT	WT	NA
WMP501	WMP501_t_b	thorax	b	15/04/2020	NC	Noumea	VDC	F0	BG_trap	Aedes	aegypti	F	11/05/2020	NA		NA	NA	NA	NA	NA	NA	NA	NA	4.6	2.26	1.44	WT	25.57	0	0	WT	NA	NA
WMP502	WMP502_t_a	thorax	a	15/04/2020	NC	Noumea	VDC	F0	BG_trap	Aedes	aegypti	M	11/05/2020	0	WT	Ae. aegypti WT	2.04	Ae. aegypti wMel	1.92	Ae. aegypti WT	1.92	Ae. aegypti WT	1.62	2.8	2.9	0.4	WT	27.59	0	0	WT	WT	NA
WMP502	WMP502_t_b	thorax	b	15/04/2020	NC	Noumea	VDC	F0	BG_trap	Aedes	aegypti	M	11/05/2020	NA		NA	NA	NA	NA	NA	NA	NA	NA	2.8	2.9	0.4	WT	27.59	0	0	WT	NA	NA
WMP503	WMP503_t_a	thorax	a	16/04/2020	NC	Noumea	VDC	F0	BG_trap	Aedes	aegypti	F	11/05/2020	0	WT	Ae. aegypti WT	2.18	Ae. aegypti WT	2.07	Ae. aegypti WT	2.01	Ae. aegypti WT	1.8	26.8	2.22	1.95	WT	25.08	0	0	WT	WT	NA
WMP503	WMP503_t_b	thorax	b	16/04/2020	NC	Noumea	VDC	F0	BG_trap	Aedes	aegypti	F	11/05/2020	NA		NA	NA	NA	NA	NA	NA	NA	NA	26.8	2.22	1.95	WT	25.08	0	0	WT	NA	NA
WMP504	WMP504_t_a	thorax	a	16/04/2020	NC	Noumea	VDC	F0	BG_trap	Aedes	aegypti	F	11/05/2020	0	WT	Ae. aegypti WT	1.84	Ae. aegypti WT	1.81	Ae. aegypti WT	1.78	Ae. aegypti WT	1.29	28.3	2.11	1.24	WT	26.27	0	0	WT	WT	NA
WMP504	WMP504_t_b	thorax	b	16/04/2020	NC	Noumea	VDC	F0	BG_trap	Aedes	aegypti	F	11/05/2020	NA		NA	NA	NA	NA	NA	NA	NA	NA	28.3	2.11	1.24	WT	26.27	0	0	WT	NA	NA
WMP505	WMP505_t_a	thorax	a	16/04/2020	NC	Noumea	VDC	F0	BG_trap	Aedes	aegypti	F	11/05/2020	1	wMel	Ae. aegypti wMel	2.01	Ae. aegypti WT	2.01	Ae. aegypti WT	1.6	Ae. aegypti WT	1.59	101.2	2.12	1.63	wMel	24.19	20.76	10.73	wMel	wMel	NA
WMP505	WMP505_t_b	thorax	b	16/04/2020	NC	Noumea	VDC	F0	BG_trap	Aedes	aegypti	F	11/05/2020	NA		NA	NA	NA	NA	NA	NA	NA	NA	101.2	2.12	1.63	wMel	24.19	20.76	10.73	wMel	NA	NA
WMP506	WMP506_t_a	thorax	a	16/04/2020	NC	Noumea	VDC	F0	BG_trap	Aedes	aegypti	F	11/05/2020	1	wMel	Ae. aegypti WT	2.17	Ae. aegypti wMel	1.96	Ae. aegypti WT	1.8	Ae. aegypti WT	1.59	43.5	2.15	1.71	wMel	24.47	19.48	31.71	wMel	wMel	NA
WMP506	WMP506_t_b	thorax	b	16/04/2020	NC	Noumea	VDC	F0	BG_trap	Aedes	aegypti	F	11/05/2020	NA		NA	NA	NA	NA	NA	NA	NA	NA	43.5	2.15	1.71	wMel	24.47	19.48	31.71	wMel	NA	NA
WMP507	WMP507_t_a	thorax	a	16/04/2020	NC	Noumea	VDC	F0	BG_trap	Aedes	aegypti	F	11/05/2020	0	WT	Ae. aegypti WT	2.09	Ae. aegypti wMel	1.83	Ae. aegypti WT	1.82	Ae. aegypti WT	1.79	27.2	2	1.11	WT	26.14	0	0	WT	WT	NA
WMP507	WMP507_t_b	thorax	b	16/04/2020	NC	Noumea	VDC	F0	BG_trap	Aedes	aegypti	F	11/05/2020	NA		NA	NA	NA	NA	NA	NA	NA	NA	27.2	2	1.11	WT	26.14	0	0	WT	NA	NA
WMP508	WMP508_t_a	thorax	a	17/04/2020	NC	Noumea	VDC	F0	BG_trap	Aedes	aegypti	F	11/05/2020	0	WT	Ae. aegypti WT	2.04	Ae. aegypti wMel	1.83	Ae. aegypti WT	1.95	Ae. aegypti WT	1.81	36.5	2.16	1.16	WT	25.95	0	0	WT	WT	NA
WMP508	WMP508_t_b	thorax	b	17/04/2020	NC	Noumea	VDC	F0	BG_trap	Aedes	aegypti	F	11/05/2020	NA		NA	NA	NA	NA	NA	NA	NA	NA	36.5	2.16	1.16	WT	25.95	0	0	WT	NA	NA
WMP509	WMP509_t_a	thorax	a	17/04/2020	NC	Noumea	VDC	F0	BG_trap	Aedes	aegypti	F	11/05/2020	0	WT	Ae. aegypti wMel	1.96	Ae. aegypti wMel	1.92	Ae. aegypti WT	1.51	Ae. aegypti WT	1.23	9.3	2.29	0.93	WT	25.92	0	0	WT	WT	NA
WMP509	WMP509_t_b	thorax	b	17/04/2020	NC	Noumea	VDC	F0	BG_trap	Aedes	aegypti	F	11/05/2020	NA		NA	NA	NA	NA	NA	NA	NA	NA	9.3	2.29	0.93	WT	25.92	0	0	WT	NA	NA
WMP510	WMP510_t_a	thorax	a	17/04/2020	NC	Noumea	VDC	F0	BG_trap	Aedes	aegypti	F	11/05/2020	0	WT	Ae. aegypti WT	2.22	Ae. aegypti WT	2.04	Ae. aegypti WT	1.75	Ae. aegypti WT	1.68	24.3	2.06	1.14	WT	26.61	0	0	WT	WT	NA
WMP510	WMP510_t_b	thorax	b	17/04/2020	NC	Noumea	VDC	F0	BG_trap	Aedes	aegypti	F	11/05/2020	NA		NA	NA	NA	NA	NA	NA	NA	NA	24.3	2.06	1.14	WT	26.61	0	0	WT	NA	NA
WMP511	WMP511_t_a	thorax	a	17/04/2020	NC	Noumea	VDC	F0	BG_trap	Aedes	aegypti	F	11/05/2020	0	WT	Ae. aegypti WT	2.09	Ae. aegypti wMel	1.94	Ae. aegypti WT	1.77	Ae. aegypti WT	1.69	28.1	2.14	1.13	WT	25.17	0	0	WT	WT	NA
WMP511	WMP511_t_b	thorax	b	17/04/2020	NC	Noumea	VDC	F0	BG_trap	Aedes	aegypti	F	11/05/2020	NA		NA	NA	NA	NA	NA	NA	NA	NA	28.1	2.14	1.13	WT	25.17	0	0	WT	NA	NA
WMP512	WMP512_t_a	thorax	a	17/04/2020	NC	Noumea	VDC	F0	BG_trap	Aedes	aegypti	F	11/05/2020	0	WT	Ae. aegypti wMel	2.02	Ae. aegypti WT	1.98	Ae. aegypti WT	1.99	Ae. aegypti WT	1.83	18	2.03	1.06	WT	25.58	0	0	WT	WT	NA
WMP512	WMP512_t_b	thorax	b	17/04/2020	NC	Noumea	VDC	F0	BG_trap	Aedes	aegypti	F	11/05/2020	NA		NA	NA	NA	NA	NA	NA	NA	NA	18	2.03	1.06	WT	25.58	0	0	WT	NA	NA
WMP513	WMP513_t_a	thorax	a	17/04/2020	NC	Noumea	VDC	F0	BG_trap	Aedes	aegypti	F	11/05/2020	0	WT	Ae. aegypti WT	1.94	Ae. aegypti WT	1.92	Ae. aegypti WT	1.72	Ae. aegypti WT	1.61	6	2.36	0.62	WT	29.17	0	0	WT	WT	NA
WMP513	WMP513_t_b	thorax	b	17/04/2020	NC	Noumea	VDC	F0	BG_trap	Aedes	aegypti	F	11/05/2020	NA		NA	NA	NA	NA	NA	NA	NA	NA	6	2.36	0.62	WT	29.17	0	0	WT	NA	NA
WMP514	WMP514_t_a	thorax	a	17/04/2020	NC	Noumea	VDC	F0	BG_trap	Aedes	aegypti	F	11/05/2020	1	wMel	Ae. aegypti wMel	2.06	Ae. aegypti WT	1.84	Ae. aegypti WT	1.54	Ae. aegypti WT	1.5	18.1	2.03	0.8	wMel	30.91	22.98	243.6	wMel	WT	NA
WMP514	WMP514_t_b	thorax	b	17/04/2020	NC	Noumea	VDC	F0	BG_trap	Aedes	aegypti	F	11/05/2020	NA		NA	NA	NA	NA	NA	NA	NA	NA	18.1	2.03	0.8	wMel	30.91	22.98	243.6	wMel	NA	NA
WMP515	WMP515_t_a	thorax	a	17/04/2020	NC	Noumea	VDC	F0	BG_trap	Aedes	aegypti	M	11/05/2020	1	wMel	Ae. aegypti WT	1.82	Ae. aegypti wMel	1.78	Ae. aegypti WT	1.62	Ae. aegypti WT	1.22	2.7	2.17	0.47	wMel	27.77	22.69	33.85	wMel	wMel	NA
WMP515	WMP515_t_b	thorax	b	17/04/2020	NC	Noumea	VDC	F0	BG_trap	Aedes	aegypti	M	11/05/2020	NA		NA	NA	NA	NA	NA	NA	NA	NA	2.7	2.17	0.47	wMel	27.77	22.69	33.85	wMel	NA	NA
WMP516	WMP516_t_a	thorax	a	18/04/2020	NC	Noumea	VDC	F0	BG_trap	Aedes	aegypti	F	11/05/2020	0	WT	Ae. aegypti WT	1.99	Ae. aegypti WT	1.93	Ae. aegypti WT	1.87	Ae. aegypti WT	1.85	16.9	2.07	0.84	WT	27.81	0	0	WT	WT	NA
WMP516	WMP516_t_b	thorax	b	18/04/2020	NC	Noumea	VDC	F0	BG_trap	Aedes	aegypti	F	11/05/2020	NA		NA	NA	NA	NA	NA	NA	NA	NA	16.9	2.07	0.84	WT	27.81	0	0	WT	NA	NA
WMP517	WMP517_t_a	thorax	a	18/04/2020	NC	Noumea	VDC	F0	BG_trap	Aedes	aegypti	F	11/05/2020	0	WT	Ae. aegypti WT	1.5	Ae. aegypti wMel	1.46	Ae. aegypti WT	1.37	Ae. aegypti WT	1.01	18.7	2.08	0.77	WT	28.52	0	0	WT	WT	NA
WMP517	WMP517_t_b	thorax	b	18/04/2020	NC	Noumea	VDC	F0	BG_trap	Aedes	aegypti	F	11/05/2020	NA		NA	NA	NA	NA	NA	NA	NA	NA	18.7	2.08	0.77	WT	28.52	0	0	WT	NA	NA
WMP518	WMP518_t_a	thorax	a	18/04/2020	NC	Noumea	VDC	F0	BG_trap	Aedes	aegypti	F	11/05/2020	0	WT	Ae. aegypti WT	1.95	Ae. aegypti wMel	1.85	Ae. aegypti WT	1.85	Ae. aegypti WT	1.71	6.8	1.84	0.53	WT	27.19	0	0	WT	WT	NA
WMP518	WMP518_t_b	thorax	b	18/04/2020	NC	Noumea	VDC	F0	BG_trap	Aedes	aegypti	F	11/05/2020	NA		NA	NA	NA	NA	NA	NA	NA	NA	6.8	1.84	0.53	WT	27.19	0	0	WT	NA	NA
WMP519	WMP519_t_a	thorax	a	18/04/2020	NC	Noumea	VDC	F0	BG_trap	Aedes	aegypti	F	11/05/2020	0	WT	Ae. aegypti WT	1.89	Ae. aegypti WT	1.84	Ae. aegypti WT	1.52	Ae. aegypti WT	1.25	19	2.04	0.83	WT	29.27	0	0	WT	WT	NA
WMP519	WMP519_t_b	thorax	b	18/04/2020	NC	Noumea	VDC	F0	BG_trap	Aedes	aegypti	F	11/05/2020	NA		NA	NA	NA	NA	NA	NA	NA	NA	19	2.04	0.83	WT	29.27	0	0	WT	NA	NA
WMP520	WMP520_t_a	thorax	a	18/04/2020	NC	Noumea	VDC	F0	BG_trap	Aedes	aegypti	F	11/05/2020	0	WT	Ae. aegypti WT	1.98	Ae. aegypti WT	1.97	Ae. aegypti WT	1.84	Ae. aegypti WT	1.68	13.9	2.04	0.81	WT	29.59	0	0	WT	WT	NA
WMP520	WMP520_t_b	thorax	b	18/04/2020	NC	Noumea	VDC	F0	BG_trap	Aedes	aegypti	F	11/05/2020	NA		NA	NA	NA	NA	NA	NA	NA	NA	13.9	2.04	0.81	WT	29.59	0	0	WT	NA	NA
WMP521	WMP521_t_a	thorax	a	18/04/2020	NC	Noumea	VDC	F0	BG_trap	Aedes	aegypti	F	11/05/2020	1	wMel	Ae. aegypti WT	2.05	Ae. aegypti wMel	2.01	Ae. aegypti WT	1.84	Ae. aegypti WT	1.83	3.9	1.68	0.5	wMel	27.81	20.72	136.6	wMel	WT	NA
WMP521	WMP521_t_b	thorax	b	18/04/2020	NC	Noumea	VDC	F0	BG_trap	Aedes	aegypti	F	11/05/2020	NA		NA	NA	NA	NA	NA	NA	NA	NA	3.9	1.68	0.5	wMel	27.81	20.72	136.6	wMel	NA	NA
WMP522	WMP522_t_a	thorax	a	18/04/2020	NC	Noumea	VDC	F0	BG_trap	Aedes	aegypti	M	11/05/2020	1	wMel	Ae. aegypti WT	1.97	Ae. aegypti WT	1.85	Ae. aegypti WT	1.54	Ae. aegypti WT	1.49	2.5	1.73	0.42	wMel	28.23	23.6	24.79	wMel	wMel	NA
WMP522	WMP522_t_b	thorax	b	18/04/2020	NC	Noumea	VDC	F0	BG_trap	Aedes	aegypti	M	11/05/2020	NA		NA	NA	NA	NA	NA	NA	NA	NA	2.5	1.73	0.42	wMel	28.23	23.6	24.79	wMel	NA	NA
WMP523	WMP523_t_a	thorax	a	18/04/2020	NC	Noumea	VDC	F0	BG_trap	Aedes	aegypti	M	11/05/2020	1	wMel	Ae. aegypti WT	2	Ae. aegypti WT	1.98	Ae. aegypti WT	1.87	Ae. aegypti WT	1.78	3	2.53	0.52	wMel	28.19	26.34	3.62	wMel	wMel	NA
WMP523	WMP523_t_b	thorax	b	18/04/2020	NC	Noumea	VDC	F0	BG_trap	Aedes	aegypti	M	11/05/2020	NA		NA	NA	NA	NA	NA	NA	NA	NA	3	2.53	0.52	wMel	28.19	26.34	3.62	wMel	NA	NA
WMP524	WMP524_t_a	thorax	a	18/04/2020	NC	Noumea	VDC	F0	BG_trap	Aedes	aegypti	M	11/05/2020	0	WT	Ae. aegypti WT	2.07	Ae. aegypti WT	1.81	Ae. aegypti WT	1.95	Ae. aegypti WT	1.85	2.6	1.2	0.77	WT	28.1	0	0	WT	WT	NA
WMP524	WMP524_t_b	thorax	b	18/04/2020	NC	Noumea	VDC	F0	BG_trap	Aedes	aegypti	M	11/05/2020	NA		NA	NA	NA	NA	NA	NA	NA	NA	2.6	1.2	0.77	WT	28.1	0	0	WT	NA	NA
